# Supplementary material for: A Prognostic Model Based on Six Metabolism-Related Genes in Colorectal Cancer
Source: Biomed Res Int. 2020 Aug 31;2020:5974350. doi: 10.1155/2020/5974350 (PMC7482003; doi:10.1155/2020/5974350)
Supplement: Supplementary materials — Table S1: the 6475 DEGs. Table S2: the 289 differentially expressed MRGs. Table S3: the 72 differentially expressed TFs. [file 5974350.f1.zip]

Archive with 3 entries (3 files):
- 5974350.f1.xls
- 5974350.f2.xls
- 5974350.f3.xls
