# Supplementary material for: A Prognostic Model Based on Six Metabolism-Related Genes in Colorectal Cancer
Source: Biomed Res Int. 2020 Aug 31;2020:5974350. doi: 10.1155/2020/5974350 (PMC7482003; doi:10.1155/2020/5974350)
Supplement: Supplementary materials — Table S1: the 6475 DEGs. Table S2: the 289 differentially expressed MRGs. Table S3: the 72 differentially expressed TFs. [file 5974350.f1.zip › 5974350.f1.xls]

gene	conMean	treatMean	logFC	pValue	fdr
MFSD4A	9.47798179756098	2.21123676896266	-2.09972637977201	4.56126231058782e-16	2.43567350676275e-15
C9orf16	18.3219653658537	45.1381421431535	1.30077277219098	4.32058953465337e-20	4.67670347770677e-19
CSE1L	15.9524387317073	55.6507568153527	1.80262431435428	1.84996542179216e-24	1.22563398789285e-22
GUCY1B2	0.0902236797317073	0.2695904275	1.57919123880896	1.79896412904003e-06	3.36028787449062e-06
RPS4XP1	0.132058733658537	0.389428682116183	1.56017942823505	5.39073791104719e-08	1.16920094164033e-07
SLC15A1	6.71219377926829	1.29046231725311	-2.37889635264778	2.6219087611719e-08	5.88077667854258e-08
PLAC8	84.744893097561	10.6419531192946	-2.99336347790057	3.4365239621892e-24	1.77967479475852e-22
RPS18P1	0.00993305121951219	0.388923627178423	5.29110612049186	3.78357711344946e-10	1.0263146559467e-09
AC104823.1	0.0179234182926829	6.44523244892116	8.49024277098578	3.30616796848304e-18	2.48033600853044e-17
IPO5	12.5101466097561	29.7624086763485	1.25039259177205	7.12517686634486e-23	1.8326107514469e-21
TARBP2	4.35489831707317	8.90087791659751	1.03130860624189	1.38065719575014e-19	1.32832081632185e-18
TMEM56	9.61194241463415	3.64297036363071	-1.39971274678951	1.86262778759347e-18	1.45948889408782e-17
MSL3P1	0.132951900243902	0.292386296431535	1.13697129923145	1.71860295625404e-08	3.9155126999299e-08
RTKN2	0.436165778536585	0.987587147448133	1.17903148032548	2.94148349831476e-12	9.96556558863013e-12
CCR10	0.886164429268293	0.253863428485477	-1.80352184246173	1.40815530775566e-19	1.35342346012874e-18
LNCTAM34A	0.195124573902439	0.502752841161826	1.36545384776247	2.68833905385642e-08	6.01875915688165e-08
SPEG	2.35596785609756	0.348748707259336	-2.75606008145	1.67038582468617e-14	7.31550555042065e-14
KANK2	24.2625202439024	7.38511544190871	-1.71603703862495	1.85081347785358e-16	1.04036510678762e-15
PARVB	2.29519343902439	5.02232232261411	1.12973887168893	8.55569109392038e-07	1.6520652561557e-06
AC027348.1	0.181244562195122	0.490697750165975	1.4368969455088	0.0209673291874934	0.0258262852274729
EVA1A	0.259911187560976	3.86187773192946	3.89321184959222	1.19896014440287e-23	4.51678848125732e-22
CYTOR	0.950952614634146	2.61374034605809	1.45867046876949	2.41780545831194e-19	2.21628321901466e-18
ASPG	2.16047682756098	0.280524334856846	-2.9451519252873	9.06637814645885e-17	5.33190536111209e-16
HEATR1	2.72758844634146	6.57670324688797	1.26973859568984	6.5311526986901e-21	8.79965194950441e-20
UBE2L4	0.113785310243902	0.256104918091286	1.17042064106916	0.0199072546100576	0.0245698003997583
CNTFR	9.48103036585366	0.703253779997925	-3.75292654761383	8.4745998494049e-24	3.41346932718273e-22
OSM	0.671424565853659	2.64245380182573	1.97658102115747	6.18771178439627e-11	1.81975365855817e-10
SUMO2P6	0.0782282231707317	0.27785140026971	1.82855240902726	0.00249566632769922	0.00340041395320084
LINC02542	0.626321797073171	1.76399220821577	1.49386819514509	0.000119643267110238	0.000186767607449497
AL596223.1	0.578796055365854	0.193565656896266	-1.5802320823315	1.10861539689532e-13	4.39988176421189e-13
PLAU	5.96971346341463	25.1491348217842	2.07477517818549	2.31962017169411e-20	2.67829701675234e-19
TMEM100	3.82382463170732	0.278408599809129	-3.77974067930551	6.21402197119607e-26	2.25264158740736e-23
AC141002.1	0.26516246195122	0.539704583423236	1.02529338638753	0.000288201595420946	0.000432865638901082
NPY	1.08800042195122	0.126236819605809	-3.10747444713693	1.13592553637193e-22	2.69438732473011e-21
LINC02487	0.300232300731707	1.27759231253112	2.08927643305189	4.36987380801279e-15	2.04876758195649e-14
PSMC3IP	0.8408375	1.79533075622407	1.09435074047616	1.41264831210181e-16	8.07053583717279e-16
SORD2P	0.572806968780488	1.59016831427386	1.47305852861043	6.89221582651715e-11	2.01798449672164e-10
AC026410.2	0.158615410243902	0.419226529854772	1.40219707507805	0.00686826591717949	0.00892526162101925
TGM1	0.12257163804878	0.294547630414938	1.26487575554992	1.54306529816246e-07	3.2030017698589e-07
EHD2	27.7226471707317	12.2050792076763	-1.18358336577589	1.09751510276903e-09	2.81943544183733e-09
CYP39A1	1.37142815853659	3.82408520572614	1.47943561942113	4.73745252772573e-11	1.40942513804885e-10
AMOTL1	5.11448959756098	1.51207108593361	-1.75806430729279	3.99290468396322e-12	1.33186940439211e-11
AC135178.5	0.275655679756098	0.667242211680498	1.27534323295818	6.56242583206306e-13	2.3925100427989e-12
GBA3	9.87156307073171	0.335978748618257	-4.87683665276423	2.50749737823256e-24	1.49153396681059e-22
SVEP1	2.4235770902439	0.735895062448133	-1.71956601326106	3.5247512735523e-16	1.90763510475381e-15
EBPL	14.4936174146341	36.1442676991701	1.31834914368936	1.7510170207646e-21	2.73514553007726e-20
NUP210	5.44078787804878	15.3551045537344	1.49683084799843	2.60218095182432e-16	1.43213126976226e-15
EEF1DP1	0.469730256097561	2.04734233728216	2.12384792833504	2.09093374764633e-11	6.44006253503189e-11
CCDC74A	0.562000948780488	1.50716068919087	1.42318877003705	8.50795353687672e-17	5.02809324220278e-16
ITGB3	1.53080913414634	0.555860220792531	-1.46150036769112	1.74132995067087e-09	4.38194791646882e-09
RASGRP2	1.5974484	0.556114224253112	-1.52231618680631	4.3813328839717e-18	3.19948873811282e-17
C17orf77	0.0719928336585366	1.06263737240249	3.88365224308838	1.6784516483978e-07	3.47014866250586e-07
TCP11	0.0144786814390244	0.386719228377593	4.73928437107548	0.0188898321390645	0.0233801678082746
TRIM72	0.0137577513170732	0.573456549674274	5.38136759040452	4.68892500452454e-08	1.02210478910744e-07
RHOF	2.29517526585366	0.913762106784232	-1.32871380485673	4.13547280111596e-17	2.56802970031807e-16
APLF	0.290186787804878	0.665844620580913	1.19820371872604	1.21707371514105e-08	2.81730569747048e-08
KCTD9	12.4992346829268	5.53262584792531	-1.17580349486323	5.11712702630596e-22	9.44431907362309e-21
IGKV1D-17	5.62731118292683	1.39600812302905	-2.01113840848394	3.28531087369164e-13	1.2393614336587e-12
RNASEH2A	7.95427563414634	24.596588003527	1.62865574040421	1.41165427646015e-23	5.10774267676626e-22
PLAGL2	7.77463873170732	20.9798155124481	1.43215444809398	3.58645644417112e-15	1.69929932581652e-14
NLE1	2.83183297560976	7.47517206846473	1.40037061229476	1.87239243739701e-23	6.34466947084811e-22
AC093908.1	0.032006079097561	0.295373543049793	3.20612275245702	2.30922751509212e-15	1.12407969378816e-14
HMGN1P38	0.502348476585366	1.39273988224066	1.47116542857758	1.87770225656385e-06	3.49959211914329e-06
SH3TC2	0.0749044924390244	0.878375139452282	3.55171306965651	1.44270106807896e-23	5.16175337448809e-22
CSNK1E	9.34360729268293	19.5145977697095	1.06250218176649	5.56825434767885e-23	1.49626701507642e-21
TMPRSS13	0.220881892682927	2.40706047838174	3.44592533026715	7.69815768980931e-17	4.57625939648225e-16
KPNA2	17.8165497560976	46.8658836307054	1.39532010378251	2.3219134001185e-22	4.85957757695825e-21
DONSON	2.03616133170732	4.51097588008299	1.14758769669546	2.593374385122e-21	3.85952765773424e-20
NPIPB5	0.129958823902439	0.567160177282158	2.12570164562547	7.04224807747497e-11	2.05940201388929e-10
IGLV5-52	0.871943432195122	0.208940402116183	-2.06114305385165	1.27162113416923e-13	5.01470789219898e-13
GIMAP4	12.8054778292683	5.30745906099585	-1.27066784422106	4.17901661740667e-18	3.07394510988646e-17
MRPL57	17.3386243902439	35.4942063443983	1.0335941125826	2.64055363321874e-19	2.40554561190288e-18
TROAP	1.75625591219512	7.44000226016597	2.08279997762632	1.26796141768287e-24	9.5161494991957e-23
POLA1	2.57451412195122	5.89854200995851	1.19605821225488	6.63384018348848e-20	6.86723984080626e-19
AC132812.1	3.40194996341463	8.51747182655602	1.32406334859326	6.36059091268993e-14	2.58856244875051e-13
GCNT7	0.0656591748780488	0.231455993134855	1.81766939393534	0.000737860086696274	0.00106024275265092
AC020663.3	0.0723485980487805	0.240937940788382	1.73562462840218	8.65485030947422e-08	1.84203209293384e-07
CNNM4	45.5089534146341	16.26285306639	-1.48457003034457	9.23583497861909e-21	1.19816406106825e-19
HS1BP3-IT1	0.13794209097561	0.350080752883817	1.34362500496335	8.74830095076973e-06	1.52703830441663e-05
SEZ6L2	6.63821153658537	15.6029255033195	1.23295004668279	4.84143625605149e-11	1.43795940918988e-10
NOX4	0.0514545112195122	0.43646140769917	3.08448462060267	4.6042436533326e-19	4.00640773433612e-18
UBA52P5	0.337428383902439	1.54325139790456	2.19331985728172	1.76034334496492e-06	3.29258924131727e-06
TPSP2	0.00692059463414634	0.472134448423236	6.09215793713428	1.03179293732933e-12	3.68267466188156e-12
AL020997.2	0.0809121902439024	0.366400380705394	2.17899202164102	0.00237609800042	0.00324394023179631
AC104564.4	0.0188292907317073	0.259921636804979	3.78702617174652	2.4596630084503e-10	6.79964106206556e-10
FTSJ1	7.46777170731707	18.9821891680498	1.34589665473522	2.43872588777642e-25	3.57673591464491e-23
NIT2	2.86495858536585	6.10088092323651	1.09050328834172	8.19575900787273e-22	1.41988383965968e-20
FAM183A	0.148959225121951	0.448631087448133	1.59061212081086	0.0134458278227337	0.0169056141586403
MT1P3	1.37430899731707	0.300104600145228	-2.19516907521685	1.08704943291306e-11	3.45214557926589e-11
LINC00941	0.0241684039512195	0.516867871975104	4.41860142076436	1.93273356638877e-14	8.38419733823153e-14
MAGOH3P	0.0288022873170732	0.32608640313278	3.50099899397127	1.57690581404847e-08	3.60550891411558e-08
FAM189A2	1.10520508536585	0.229427806570539	-2.26820194433066	2.58081345763157e-22	5.32601170370305e-21
AC008114.1	0.0495324126829268	0.21737438126556	2.13373712076973	0.000265051365422833	0.0003998454682686
SUSD3	3.30672129268293	7.13907576543568	1.11033586009457	0.00306758890071465	0.00414207502631461
AC004990.1	0.683053497560976	0.217744921460581	-1.64935950578341	2.70385873813412e-15	1.30361952160027e-14
TAS2R38	0.0411629134146341	0.323943832012448	2.97632668718627	1.97215342184863e-15	9.67347043502112e-15
ITLN1	231.68840902439	44.5792266054564	-2.37774237748826	1.75870386033161e-18	1.38256862800946e-17
IGKV1OR2-9	0.916534331463415	0.17522917780083	-2.38694590081549	1.79084510593927e-16	1.00931378763307e-15
UTP25	1.8131297804878	3.76612799232365	1.05459983672402	5.44953627212144e-22	9.96212563237576e-21
FGF9	0.525085265853659	0.22793572716805	-1.20392463986102	1.4968218145043e-14	6.58841638535421e-14
MTCO1P40	28.107947195122	13.2762369092739	-1.08213181427457	0.000107175515348513	0.000168081232257855
PPARGC1B	3.41399648780488	1.54728059352697	-1.14172672633234	1.07857363719935e-19	1.05998134483433e-18
AC016888.1	9.40530068048781	2.54749548804979	-1.88439447518596	2.19496306241902e-16	1.2213097398858e-15
HSD17B7P2	0.701442009756098	1.60968926475104	1.19838647451216	2.68284465638692e-12	9.13603232597694e-12
NOC3L	2.22132134390244	5.44764858879668	1.29421552933751	2.51441428117005e-19	2.30044959924382e-18
AL022316.1	0.135355287560976	0.848247542012448	2.6477340978691	1.68255990011918e-09	4.2435052981084e-09
RPS29P16	0.480732173170732	2.30608369356846	2.26213960827045	1.48195218710023e-06	2.79144582066242e-06
ZNF887P	0.0858529658536585	0.310918060912863	1.85659454463678	1.81529733636657e-16	1.02189591923853e-15
CCT3	47.027452195122	102.197654107884	1.11978700178843	2.66590486732203e-24	1.52895612584651e-22
RPS4XP14	0.21505061804878	0.671117169128631	1.64188838837531	1.1004769079173e-06	2.10110929462537e-06
HSD17B7	1.59402832682927	3.48780140850622	1.12964062991541	1.34505831306641e-18	1.08082832994333e-17
PTPRR	6.49677959756098	2.0142751410166	-1.68946400024015	4.76095089520617e-15	2.22235543123411e-14
OPN3	5.96342119512195	2.1028885033195	-1.50376787823752	1.41113663718249e-18	1.12685653408924e-17
SPHK1	0.86240182195122	3.08765300912863	1.84007850033496	4.43843850732383e-11	1.3253919652038e-10
MIR4292	2.41415309756098	5.93430061950207	1.29756084272638	7.98711465069715e-10	2.08642330093602e-09
CIDEC	6.41221724390244	1.46664355956432	-2.1283050109579	1.9247111959807e-15	9.44801377777496e-15
FBXL19-AS1	0.437054243902439	0.881980683568465	1.0129347120307	1.09306361240021e-08	2.54157463210036e-08
ANKRD23	0.105908231707317	0.227473500186722	1.10288375949151	5.16696163067099e-11	1.52962905330367e-10
TSPAN18	5.4690682	2.32866837178423	-1.23178985441278	7.17031877438588e-07	1.39394247305753e-06
NUDT11	0.683892948780488	0.295843389504149	-1.20893685562184	1.23852213152523e-09	3.16285390132188e-09
AC004386.1	0.0646172112195122	0.701916645207469	3.44130932362512	3.87165458013044e-07	7.71800160282695e-07
SRPK1	13.3641592926829	27.6890899564315	1.05094855420368	2.70812933231083e-17	1.73553331760133e-16
CCL21	67.5397509756097	16.7599603264108	-2.01071812608047	1.34457042628579e-20	1.66130106753883e-19
AL512328.1	0.524707048292683	0.190466144958506	-1.46197758571159	2.75223973966096e-14	1.17482297529673e-13
BCHE	4.72347459268293	0.279001339761411	-4.08150454304624	5.26727906826112e-24	2.38621929712009e-22
TMPRSS3	0.334824306097561	2.69911483726141	3.01101019218831	2.75331115963865e-18	2.09668518866973e-17
RAB6B	1.9210067	0.689871183651452	-1.4774636461764	2.86226735412963e-17	1.8263946421419e-16
RBM28	1.15146942195122	2.82708092261411	1.29583707969293	5.95575783302119e-24	2.6182983552453e-22
DES	824.783713170732	69.2617278906017	-3.57388556000334	1.0771064411049e-16	6.27294515093921e-16
DDX56	11.160375097561	25.9824987033195	1.2191546629548	5.73662110561745e-25	5.59480717270193e-23
CAPN13	5.1414615804878	1.78852130808921	-1.5234112310511	3.34015506475905e-14	1.40860345966196e-13
AC018755.4	0.676358027560976	0.294032341286307	-1.20181228476327	4.77694875859187e-08	1.04050109697765e-07
Z68871.1	0.231107025365854	0.622282535311203	1.42900864018806	4.36958831182375e-09	1.05775666815386e-08
LINC02362	1.46797005512195	0.48470943086722	-1.59863048114622	6.5192140947407e-14	2.64975270962568e-13
IFNL3P1	0.0468620931707317	0.323716804045643	2.78823895632678	1.77228901023471e-11	5.50185631824842e-11
CGAS	1.05062434146341	2.63328826396266	1.32561854552924	1.72389177776927e-10	4.8536243737223e-10
AKR1E2	0.42119183902439	1.30142803479253	1.62754614886692	9.78495046664265e-11	2.81940991775053e-10
AC026470.2	0.0668591482926829	0.342544472365145	2.35709442261819	0.0115518469087488	0.0146373168012788
RPL26P30	0.133285845853659	0.33146268026971	1.31432286181553	8.0440353142595e-07	1.55655202430122e-06
KRT18P4	0.100754926341463	0.290202231887967	1.52620823488949	5.13539444533989e-14	2.11376409946301e-13
NEBL	1.4124708902439	8.1985941340249	2.53715540750157	3.25213862077781e-24	1.73564831447234e-22
LDHAP5	0.229807673170732	0.534036206804979	1.21651058795572	1.69111718990078e-05	2.86080495366557e-05
KNL1	1.04009911219512	2.29925614628631	1.14444618605565	2.5275946116899e-13	9.65844774749364e-13
COL1A2	50.1553673170732	145.645476072614	1.53798488778604	7.17972352209515e-09	1.69860889090031e-08
SNORD17	0.862808173170732	46.848784209751	5.76282795536836	8.87349591541571e-18	6.15478504125629e-17
SLC43A1	4.49160426829268	11.3820955518672	1.3414634658016	2.60249694090827e-14	1.11486674973624e-13
AC022150.4	0.205592395853659	0.550622800767635	1.42127744654688	0.0394112974050247	0.047073155590392
RPL31P61	0.0840544712195122	1.40108249570539	4.05907352922705	2.54567911537287e-07	5.16529019364864e-07
RRP7BP	0.633796331707317	1.53869534377593	1.2796163966244	3.78982234057978e-19	3.35084475975883e-18
GZMB	2.26115469756098	11.7908304524481	2.38253373089383	1.95655243043069e-12	6.78419813135983e-12
LRRC31	11.2816042268293	4.28011118080083	-1.39825205346208	6.18591211304549e-17	3.72570311686342e-16
NPFFR1	0.0423162542195122	0.536517733842324	3.6643420253302	3.36395825611902e-20	3.73162413249508e-19
DPY19L1	4.50709551219512	9.28315748962656	1.04241757085369	1.12698696675858e-16	6.53965587204246e-16
SVIL2P	0.542397510121951	0.192601969149378	-1.49372810251948	7.40428760469968e-11	2.16165594513136e-10
TWIST1	0.410356985609756	1.53572230452282	1.90396594775064	6.84290324417812e-11	2.00385154748353e-10
NACA2	0.20135022804878	1.34852332099585	2.7436014599751	1.96993693192049e-10	5.51003032071457e-10
IGFBP1	0.0388477056585366	0.471073113286307	3.60004969103311	0.000118573892751524	0.000185201219529716
COX7A1	10.6507576829268	3.9921856533195	-1.41570534710753	4.21147404690629e-12	1.40039894190396e-11
HSPE1P6	0.160899759512195	0.334284550850622	1.05491451178161	0.00711150571477091	0.0092313599958039
ORC6	0.9279691	4.25657282344398	2.19754364129545	2.05826602819932e-25	3.3231483361171e-23
AL049844.2	0.248819990487805	0.735646927323651	1.56391111507393	8.54012121476781e-11	2.47782163846774e-10
TNFAIP8L3	3.83981765853659	1.51389111124481	-1.34277636211978	5.70632723357847e-18	4.08326499585636e-17
NSUN5P1	1.01808221463415	3.82708085912863	1.91039031268925	1.10895108394308e-20	1.40265155864374e-19
LINC01752	9.96412592682927	2.22419055344398	-2.16346286089726	4.49548775695769e-20	4.8428959305193e-19
RPL10L	1.42910704634146	0.351654199045643	-2.02288463511426	1.61513226849771e-20	1.943114356584e-19
FCRL5	0.903283128780488	0.324027299483402	-1.4790628967567	3.75074718281003e-14	1.57271732793084e-13
DGAT2	1.18316026097561	4.83103559087137	2.0296869790364	3.50157105320351e-20	3.85534009428075e-19
CLDN16	0.0356959645365854	0.315267370284232	3.14274297039078	6.41596137153631e-18	4.55038264419812e-17
SPON2	5.31639609756098	13.1350249450207	1.30489843874745	3.26512938319167e-13	1.23223199448559e-12
PCK1	51.1253006341463	7.44057406894191	-2.78055158139843	7.04168047530044e-20	7.24260208629268e-19
AL391416.1	0.0783834090243902	0.236078693195021	1.59064761530293	8.48208767929994e-05	0.000134482877192928
CEACAM7	1103.91601580488	63.6417726009336	-4.11651258878419	9.74556799103994e-24	3.78265854165354e-22
ST6GALNAC3	0.643220282926829	0.275001070082988	-1.22587566786672	1.90806821334929e-15	9.37348877092301e-15
SLC22A15	0.38149402195122	1.02147353423237	1.42091947001409	9.09802950784764e-12	2.91285520637022e-11
SLC35D3	0.140348094390244	3.35804054542324	4.58053826911006	2.41410978111776e-14	1.03763515043883e-13
IRF4	4.42873673414634	0.851286784495851	-2.37917809979174	1.26332969133397e-19	1.22587643230301e-18
AC007405.3	0.550035141463415	2.2337067843361	2.0218441178846	1.33668849469253e-13	5.255125035508e-13
AC092910.3	0.26995247804878	0.598207468153527	1.1479404613177	5.84129816774457e-11	1.7199825547414e-10
RN7SL368P	0.277450711463415	0.643102413568465	1.21281700145402	0.000129001020956616	0.000200818069651553
C6orf15	0.0137157968292683	3.27389170983402	7.89902435345982	2.46666267896028e-18	1.8888796353473e-17
LINC01376	0.105893362926829	0.246752117676349	1.22045029779729	2.29191321214569e-05	3.82880945113922e-05
FAM111B	2.42964740731707	6.51599031763485	1.4232374963278	4.87733542785719e-17	2.98433903106434e-16
RPL36A	13.4058454146341	29.4080197526971	1.13334743770436	1.16852544218981e-16	6.75417548760313e-16
AL033397.2	0.112335045853659	0.243821838008299	1.11801926296295	0.00976785614040514	0.0124763874501798
AL591806.2	0.203647303414634	0.478744806203319	1.23318412454747	0.0186143205684363	0.0230495579454348
MMP14	29.492662195122	65.3048058692946	1.14683311046397	1.11335883581818e-11	3.53044451437113e-11
AL031717.1	0.183893901463415	0.41790692719917	1.18430803692932	9.4265327624392e-05	0.000148610793439521
UCA1	0.68208672097561	16.386749231805	4.5864306976934	2.49215284942583e-17	1.60730891896672e-16
PARD6A	2.72505312195122	5.88246069421162	1.11013542165639	1.40330493529435e-13	5.50351045556447e-13
PGGHG	1.92131183170732	18.3047340049793	3.25205321466415	3.77278602893534e-22	7.35157585942542e-21
AP000866.3	0.223531847317073	0.514168394834025	1.20176054102283	0.000270483967361823	0.000407401102612316
HSP90B2P	0.11726930804878	0.371816866286307	1.6647667371822	1.38052139722666e-08	3.17500091033227e-08
PCNA	57.413207804878	139.506039605809	1.28087301211514	3.66031076600303e-18	2.71947218666729e-17
AL139035.1	0.166847477317073	0.432869568672199	1.3754025070872	2.49626365378889e-10	6.89387862300502e-10
PRIMA1	5.2630438097561	0.224947129989627	-4.5482395385448	3.01968441605984e-25	3.98574407727777e-23
MPC1	47.755376097561	22.8252914937759	-1.06502987029715	4.61241022305311e-21	6.43093161215671e-20
STAG3L5P	0.969425392682927	2.48092393319502	1.35567572450086	1.59087562187743e-11	4.96032024068988e-11
GRHL1	0.155267839756098	0.83363686406639	2.42466003730683	2.47402205574032e-22	5.12213208587702e-21
IRX5	0.0180499546829268	0.510854239906639	4.82284459106863	3.12721246482126e-20	3.49806110895399e-19
ACD	3.99334173170732	9.1099624526971	1.18984857145839	3.43132208260068e-23	1.01894885893365e-21
AC026704.1	0.126555603170732	0.641704882904564	2.34213857782982	9.78563545843764e-18	6.73152216480352e-17
LINC01424	0.067655323902439	0.218010576390041	1.68812275475535	1.1584916093455e-10	3.3159904751437e-10
MMP11	1.13470445365854	25.7638434939834	4.50495934755161	1.43212805798655e-25	2.7785915222413e-23
AC012676.5	0.566213432439024	1.16115830549793	1.03614679395518	4.6928183172424e-09	1.13256021013916e-08
KLK3	0.442682018536585	0.201625903549793	-1.13458977469579	2.39965346061339e-12	8.23148400977773e-12
VGLL1	0.00205753048780488	0.352452861628631	7.42037270054469	3.68378420735551e-09	8.98863931622065e-09
RAD54L	1.43693667073171	4.58074699211618	1.67258640070061	7.69790238304968e-22	1.34454362259576e-20
HIST2H2AB	0.0325138175609756	1.49150983726141	5.51957672494103	0.000374675733015626	0.000555751166403862
IGHV2-26	36.5658838780488	10.3446246315353	-1.82161693952876	8.12486696881931e-14	3.26848972093646e-13
C6orf141	0.88793586097561	2.09054859217842	1.23535420337072	4.23936560112383e-07	8.42044625105582e-07
ABCA5	2.81912968780488	1.40607254495851	-1.00357881662696	4.94020907172579e-16	2.62780279332967e-15
EDN3	23.7651651219512	2.7808426375	-3.09525441282803	7.42171197675171e-25	6.54112619072094e-23
MIR6859-1	0.323634870731707	1.14073317738589	1.81752241071594	0.000212519992116892	0.000323417553151829
PDCD5P1	0.0604056382926829	0.489621000684647	3.01891031619349	1.41853259492497e-11	4.44822372226105e-11
OIP5	2.64473440487805	5.33337591452282	1.01192616943567	8.00851278086579e-12	2.57562028889813e-11
ULBP2	0.0804229295121951	1.57679765678423	4.29324683815757	7.057317433669e-25	6.30661580712012e-23
ABHD11-AS1	30.9362585609756	13.6268587568465	-1.18284569486961	9.65522803638426e-14	3.85266658905609e-13
DHRS11	32.6967553170732	7.61627333195021	-2.10199031612049	2.88708572352021e-23	9.00480162434964e-22
AC016027.1	3.32716050731707	0.735393217219917	-2.1777036904658	1.51939471187199e-22	3.4263064083564e-21
AC136475.7	0.0514568814634146	0.377050465995851	2.87332170217932	3.8749015184436e-12	1.29543210151134e-11
WFS1	9.2480666097561	20.3785338838174	1.13982656769052	2.31773122379431e-08	5.22291461444523e-08
PLCB4	7.97849765853659	26.1524485997718	1.71275700995296	6.3460978352274e-07	1.24036192989038e-06
WDFY4	1.10332588292683	0.514042470165975	-1.10189950943043	1.42337893199563e-11	4.46123644705254e-11
HPSE2	1.27453450731707	0.151623065935685	-3.07140928612561	6.98086689567971e-26	2.30908161685511e-23
CRYZL2P	4.37886592682927	10.851193023029	1.30922448418654	4.30869829837928e-12	1.43099430262336e-11
AC133528.1	0.0664669121951219	0.27060060653527	2.02545683470039	4.15530318707647e-11	1.24529465189986e-10
AL391095.1	0.0744090109756098	0.339130053443983	2.18828939229584	2.80408601150868e-11	8.5308744431496e-11
AC092723.1	3.99961122439024	0.451492839917012	-3.14708475827103	2.74834486566972e-23	8.69916802374174e-22
FGL2	26.5478492195122	4.48241511950207	-2.56624681635903	2.20282282794083e-25	3.44088089375831e-23
TGIF1	5.58121236585366	12.0940604253112	1.11564824494984	3.73327881157578e-22	7.29679408004125e-21
AC134879.2	4.21606996341463	1.06572770620332	-1.98405993182426	1.31514343568413e-16	7.5471477986258e-16
AOC2	0.109273117073171	0.220045740124481	1.00986492409539	1.3442019061174e-05	2.29729534338757e-05
AC010973.2	0.263105185853659	0.905445230705394	1.78298769234435	4.29924412835552e-18	3.15274446961651e-17
PTN	8.55535212195122	1.47806919568465	-2.53311342379716	1.84996542179216e-24	1.22563398789285e-22
RCOR2	0.771610553658537	2.35654372379668	1.61072766864972	1.82509006152196e-12	6.33751226315225e-12
TARBP1	2.89272063414634	7.95397558713693	1.45924913309187	4.46418736802133e-22	8.50053834507372e-21
AC002128.2	0.277366684878049	0.593437139232365	1.09730070541001	0.000501433877280265	0.000733687387417998
C5orf30	18.0894221463415	7.82555727946058	-1.20888092373485	3.45796997243585e-18	2.5801156147732e-17
CALM2P3	0.155590456585366	0.421845794522822	1.43896214619604	0.036176990005001	0.043390255881521
FAM53A	0.153078439756098	0.516008828589212	1.75312464787093	3.60319437214834e-17	2.26828877693598e-16
AL050331.1	0.156152283170732	0.576758546680498	1.88501381381604	1.78299843077794e-12	6.19998506840063e-12
RTEL1	0.129302485609756	0.303356447946058	1.23026396802327	3.28522674186929e-14	1.3863180626298e-13
SIX2	0.0840500018048781	0.810450425620332	3.26940418478557	1.65780578729911e-06	3.10957947782659e-06
HMGCS2	369.579077073171	83.8838755049793	-2.13941766217962	1.21932444833812e-17	8.23151111241051e-17
PKMP4	0.0617357063414634	0.222953814128631	1.85256782690756	0.000174403966689758	0.000267744579465467
TYRP1	0.679552175853659	0.280319318334025	-1.27751315324074	1.82206741268809e-10	5.11878654773743e-10
MINOS1P2	0.146699701707317	0.839985503858921	2.51749849313783	0.00318092202664824	0.0042863693994945
PLPP7	1.32707511707317	0.554027015788382	-1.26022180194371	4.8550250109258e-10	1.29897779605789e-09
AL121832.2	1.14968875121951	3.61684161639004	1.65348708161647	1.97742677943903e-17	1.29445658307878e-16
AC093616.1	0.0722251687804878	0.233264080892116	1.69139059611924	1.79600601086075e-12	6.2421605438979e-12
NKRF	1.67967648780488	5.09611466141079	1.60121434715783	5.05152634813055e-24	2.3163478693707e-22
MYZAP	3.30483106341463	1.5317533980083	-1.10939247406988	1.10676718716211e-16	6.42620669898628e-16
LMBR1	2.83269041463415	5.72709208921162	1.01562986370454	6.66588638675115e-21	8.9686047022864e-20
SCUBE1	1.01967772682927	0.271807009043568	-1.90745869053207	5.92619743110488e-22	1.06910827458984e-20
MPIG6B	0.13883736195122	0.355532480020747	1.3565855068048	6.75263953402581e-06	1.19224054365285e-05
ACE	11.8077904195122	4.27398557634855	-1.46608507547608	0.0121897100484046	0.0154089676399762
RPS4XP6	0.287212023414634	0.659136209439834	1.19846048140366	6.71847175415099e-06	1.18687022410434e-05
RTN4RL2	0.201244923414634	0.687764687365145	1.77296265354032	9.87219696646427e-13	3.53145634549764e-12
RPL18P10	0.0705951207317073	0.427222172883817	2.59734614660143	5.40175695269893e-06	9.63281569818123e-06
DCLK2	1.45262962195122	0.640328024481328	-1.18178384764653	1.04191126709959e-14	4.6760666140585e-14
HNRNPA3P9	0.0907478548780488	0.34554900719917	1.92895488832801	4.60978725061679e-06	8.27195689232282e-06
IGHV4-28	30.5358743902439	8.71977406908714	-1.80814249702026	7.79793546112238e-15	3.55111955474151e-14
MYOM3	0.614773629512195	3.08857561022822	2.32881446158694	1.86286166198414e-14	8.10304756887056e-14
PCOLCE2	3.23430639268293	0.381205661885892	-3.08481490258031	2.89155006906347e-22	5.88510079204623e-21
FGFR2	9.35169368292683	1.96687019236515	-2.2493259276672	1.38126926664265e-23	5.02619818560705e-22
AL136115.1	0.0528759865853659	0.336521114211618	2.67001244403344	0.0018824687418725	0.00259733371185611
IGHJ2P	1.36587921707317	0.310849471369295	-2.13554188307543	2.22720537957189e-13	8.55825939154294e-13
C2orf88	17.1304814634146	1.4987003846473	-3.51478180160223	7.65687070260064e-26	2.31572318427611e-23
GPR34	5.77905963414634	2.06841988446058	-1.4823056780236	8.50795353687672e-17	5.02809324220278e-16
AC025154.2	0.00612236365853659	0.369440251161826	5.91510850763672	1.41209468928219e-19	1.35652876325894e-18
HCAR3	0.0737305115365854	0.36536720433195	2.30901347083107	5.44638722796504e-06	9.7106011331563e-06
AC106886.2	0.168656107073171	0.443260247904564	1.39406942613913	1.95583055658513e-10	5.47321421786102e-10
ZFC3H1	2.31382046341463	4.71378401721992	1.02660873111772	2.46749967568238e-13	9.4419580300509e-13
S100A7	0.016628476097561	0.80107727906639	5.59021355934618	3.62477631076937e-06	6.57131791458878e-06
REM2	0.145235967804878	0.538701816327801	1.89108814730951	4.38573754854086e-19	3.83537439782046e-18
KIF19	0.792127602439024	0.390236464956432	-1.02138425589331	3.71803848472656e-16	2.00608512713117e-15
SYT8	0.102355987292683	0.507777886522822	2.31060207271116	7.26993985371883e-13	2.63492462572156e-12
ISX	31.0248893658537	6.82742174587552	-2.18401328733833	4.75640970014747e-21	6.59820009389251e-20
PNPLA3	0.0401791486341463	0.496834636881743	3.62824685482105	9.55126630379441e-10	2.47349345592131e-09
RF00154	0.70330686097561	1.66139339515906	1.24016752771792	0.000176658993412171	0.000271054882640796
HAND2-AS1	1.89031643756098	0.089596165846473	-4.399046955199	6.87686054964544e-21	9.22661464667164e-20
STX16	8.05864031707317	18.2827875062241	1.18187770164882	6.7766457292605e-17	4.05227807022353e-16
AC073611.1	0.409054208292683	1.11254849045643	1.44350426894344	1.89614376589767e-20	2.23912785336152e-19
TRAV3	0.708792891463415	0.288784780518672	-1.29536942348456	0.000168327856217257	0.000258871616225259
DUSP10	2.47401458536585	4.99438896825726	1.01345417860752	7.48457422657956e-12	2.4168256237861e-11
OLFML2A	6.22812235853659	2.499103543361	-1.31738661138358	3.32343824140577e-09	8.13727780452772e-09
TDRD5	0.251094884878049	0.614308384267635	1.29073043439975	0.00198639928173674	0.00273464383777644
AC145423.2	0.116151753902439	0.612422986576764	2.39851749457372	1.00780616268382e-13	4.01554952377525e-13
ZRANB3	0.334879534146341	0.687060181556017	1.03679426457861	5.44569490868574e-16	2.87835313013973e-15
C20orf194	2.0109599	0.607724513651452	-1.72639492169863	1.01157841473444e-17	6.93380523806379e-17
AC003965.2	0.13228804804878	1.27079149678423	3.26397271361921	3.85058324210848e-17	2.41217006294849e-16
GPRASP1	1.90958942195122	0.612592867365145	-1.64026200549731	2.43237034668213e-15	1.18042767039161e-14
MFSD3	11.2504240731707	22.9116458624481	1.02610171526459	3.29963045295404e-10	9.00636452516067e-10
PIK3CG	1.78387177804878	0.518848368373444	-1.78162703759387	2.72464554411515e-20	3.09388976590333e-19
SLC6A9	8.95760209756098	3.76941060103734	-1.24877362617246	4.02799718318869e-16	2.16233332999733e-15
TCN2	21.5950967317073	6.86190953817427	-1.65402176705876	1.16454456323021e-22	2.73525607498069e-21
PRSS33	0.180783547658537	5.42797670997303	4.90807923524093	1.20281820111983e-13	4.75704942324316e-13
EVI2B	10.1708703170732	3.69583918041494	-1.46046924902866	1.90544191406536e-17	1.25031610296919e-16
HSPB2	0.967011026829268	0.324061329813278	-1.57726546649337	9.32759390076485e-15	4.21078622216624e-14
KCNA3	1.07438101219512	0.237778014562241	-2.1758184811407	8.75610762218582e-21	1.14676956881429e-19
EIF2S2P4	0.241930049268293	0.801787383692946	1.72862974408118	1.39464029478705e-15	6.98884297958883e-15
MEX3D	5.04816578048781	13.5684969273859	1.42642971873533	1.71511333000807e-21	2.6899977477098e-20
LINC02595	0.0481786358536585	0.919854289792531	4.25493989777251	4.89862643076003e-20	5.22873942301069e-19
DPH7	3.0110837804878	6.32364762863071	1.07047412871257	1.53027932796858e-21	2.43186573434742e-20
TRMT112P6	0.153558781463415	1.06594609493776	2.79527156040317	4.91763450900828e-14	2.03013562143481e-13
ARAP1-AS2	0.0672974631707317	0.215774101078838	1.68089768401962	4.79127879634323e-05	7.7860813257331e-05
AC107032.2	0.0979212263414634	0.325851626784232	1.73452166627859	5.28815614982443e-10	1.40819603751319e-09
PCID2	4.45600868292683	10.8551688651452	1.28455821996373	3.08035173577329e-23	9.48442274029042e-22
RGS16	1.74493112439024	8.09338313091286	2.21357280075248	1.80627117033976e-21	2.80548811606611e-20
B3GALT5	12.7134151536585	1.97191353251037	-2.6886834310698	2.41491643226276e-20	2.77498740508758e-19
PRR4	0.122537013658537	0.324612491369295	1.40550092007565	3.15640218682508e-07	6.34418799105492e-07
AC009065.5	6.94330185365854	16.5646403753112	1.25441308454301	2.67293987454535e-16	1.46855000885444e-15
CRYZL2P-SEC16B	0.0943634768292683	0.246559078087137	1.38563289169751	3.59764174978195e-07	7.19567421650939e-07
AC018868.1	0.464213524390244	1.02420580406639	1.14164517995921	4.42659336294552e-06	7.95660382470505e-06
EMC3-AS1	0.392542292682927	1.16466188257261	1.56899117726925	1.28851983991324e-19	1.24654238087881e-18
KIF9	0.919792424390244	2.12655839834025	1.20914025345001	1.9022194890664e-21	2.92847300027506e-20
CNRIP1	3.08607741463415	1.18384046887967	-1.38229957213944	8.09219557099919e-20	8.22620918019087e-19
SNORD7	0.491634736585366	1.18648228215768	1.27103179837013	1.0293330016425e-05	1.78263700744162e-05
LINC02563	0.0449997490243902	1.09412565093361	4.60371766338416	7.17161174444505e-09	1.69731678302566e-08
MHENCR	2.27678275853659	9.21946680373444	2.01768667473738	1.08603238136974e-21	1.81127952632438e-20
STMN3	6.104353	17.8857555006224	1.55090076229836	0.00136469391250758	0.00190800932477137
RPS2P4	0.15723310902439	0.417872317116183	1.41015714527734	6.4194216522177e-08	1.3837804129256e-07
MT1M	65.439128902439	3.42759818524896	-4.2548836454475	5.9556293866194e-24	2.6182983552453e-22
AC017002.3	0.0773898512195122	0.21067945939834	1.44483337148474	1.44066952740665e-05	2.45473427013693e-05
AC018475.1	0.485584051219512	0.986366921369295	1.02240338085074	0.0293016869901583	0.0354718235865359
LGALS2	51.7373524878049	9.60050318136929	-2.43002430265685	1.28948543671788e-17	8.67467916514728e-17
RTN1	1.39448831463415	0.429891449724066	-1.69769152368991	5.06923482779534e-20	5.38392530383813e-19
LINC-PINT	0.294454077560976	1.1506329625	1.96631314818413	1.95375232314736e-18	1.52591233270855e-17
PSMG3	10.2904859268293	22.2773872489627	1.1142689301863	4.45210195951614e-20	4.80551881731368e-19
TMEM9	12.3435645853659	27.0039161908714	1.12940956912527	5.92540146511831e-18	4.21959741843284e-17
DHRS2	0.0274273366585366	0.773603091742739	4.81790711995219	3.28641262832763e-23	9.9436185080056e-22
HGD	6.55896340243902	3.25520795580913	-1.01071811364773	2.22290518798307e-13	8.54344416417658e-13
SH3BGR	4.55048580487805	1.32288695653527	-1.78233078850827	9.17613638400827e-15	4.14338680013986e-14
DACH1	1.54096432195122	7.86927614060166	2.35239747536756	1.53506300046265e-15	7.64467740484419e-15
SMG1P7	0.24860901195122	0.614813298443983	1.30626977663035	2.91954926192917e-13	1.10812524633436e-12
LRRC43	0.0699320009756098	0.329715600526971	2.23719745892817	5.85867021219423e-14	2.39548809118439e-13
MELTF-AS1	0.568881465853659	2.31211163257261	2.0230110712857	1.50333583680552e-22	3.39407654906515e-21
P2RY10	1.7003428897561	0.623343289970954	-1.44772689471682	7.41477975894376e-16	3.84038155862777e-15
AC114728.1	0.329597691463415	1.04508023804979	1.66483566936851	3.07849801509303e-10	8.42337568370025e-10
SNCAIP	0.380089480487805	1.03397859302905	1.44379531488604	0.0336324720910024	0.0404697617764407
PAX9	0.0500889767804878	0.394297008182573	2.97671771813283	4.86530355255331e-12	1.60622721153825e-11
AKAP5	1.91018042195122	0.710667424979253	-1.42646243453553	2.86002283114296e-18	2.17106355806992e-17
AL035420.3	0.0790277473170732	0.236634782489627	1.58223095832176	5.93221528348244e-05	9.5593099254842e-05
XCL2	1.16121686097561	0.36387626780083	-1.67411755925332	4.15967275483006e-15	1.95881844702328e-14
C3orf35	0.107947813414634	0.252656873257261	1.22684540694987	1.83642004104906e-09	4.61157928865908e-09
MMP7	0.214815016121951	32.3814662351245	7.2359296572886	9.81293677389298e-25	7.82306864053136e-23
SAMD9	7.011837	3.05472892186722	-1.19874809875122	4.88485082397396e-15	2.27631915791927e-14
SMPD3	13.0011906585366	5.65091349605809	-1.20208774261323	4.53267659699865e-17	2.79301845600177e-16
TRG-AS1	0.509971810243902	0.218296786914938	-1.22412660568478	3.65933521130888e-14	1.53642498721323e-13
RFWD3	4.48624663414634	10.1434444605809	1.17696679801167	8.54818358171763e-24	3.41447507599877e-22
AC018552.3	0.0152735734146341	0.221313926099585	3.85698469450644	6.33653240542615e-05	0.000101869129868172
PARPBP	1.33660174878049	3.69615071286307	1.46745391785674	4.63690749566494e-18	3.37074928922476e-17
ZNF74	1.31760976097561	3.37818883008299	1.35832682465264	1.59099091550702e-23	5.55776517447934e-22
NCF1B	1.10010212439024	0.328523053655602	-1.74357093948993	2.96944635742504e-18	2.24717666919431e-17
FXYD5	9.47663663414634	44.4911296991701	2.2310707050161	1.60227160683492e-22	3.57958655606039e-21
HAND1	8.19929526390244	0.601981185070539	-3.76770961289635	1.7151741073391e-09	4.3212221511023e-09
IGHV5-51	399.246415853659	92.606644011473	-2.10809184856543	2.70812933231083e-17	1.73553331760133e-16
MGAT5	11.199867	25.1179339356846	1.165236200703	1.71298806788828e-14	7.48842770155575e-14
ORM2	0.0511929446341463	0.562548630435685	3.45796091975361	1.66088426573293e-11	5.16770354615818e-11
RNA5SP37	0.480123465853659	1.32285144502075	1.46217370340062	0.00524081194931836	0.00688490393041051
ZNF542P	1.08922103902439	0.422483462684647	-1.36632997832545	3.34128049888183e-16	1.81344695550894e-15
AC244517.7	0.11082578195122	0.478794144481328	2.11111196689866	0.0173121390207765	0.0215078000003995
PRR7-AS1	0.0985189646341463	0.642873784937759	2.70606215051071	1.42552728728576e-22	3.25848377384691e-21
RASAL2-AS1	0.223901044146341	0.453007728381743	1.01667440697118	7.62120033642851e-13	2.75651585210469e-12
COL10A1	0.0302701513170732	6.99221249428423	7.85170933192376	3.41755441383419e-24	1.77944371146331e-22
AGO2	2.92459373170732	6.3693157780083	1.1229021722434	4.61651962719802e-17	2.83831013111538e-16
FAM173A	5.46585841463415	11.1742254053527	1.03165483312342	1.93687639223345e-05	3.26031243420197e-05
MIR6753	0.226940779268293	0.625511067302905	1.46271953857864	1.22129738884158e-06	2.32003032744842e-06
PDP1	3.20224434146341	7.7017615186722	1.26610505718069	5.20003124844897e-17	3.1676664672305e-16
TSHZ3	2.31396775853659	0.962407221742739	-1.26564938951334	2.21900913956276e-10	6.16362911644055e-10
SGCA	3.21536640487805	0.638881873875519	-2.33136203454106	2.03482458844429e-20	2.38388999561466e-19
AC006483.1	0.0444003126829268	0.404315939107884	3.1868413375434	2.00214623670752e-13	7.7305537873516e-13
SYTL2	11.9583196585366	5.31987471431535	-1.16855050623471	1.12085153068422e-15	5.68203706043164e-15
RF00100	0.645498468083624	310.119306915365	8.90819395873628	5.05004422386936e-06	9.03076132475819e-06
SERPINB2	0.0243250385609756	0.452690137178423	4.21800987759927	0.000441428138005689	0.000649449331151183
AL391095.3	0.0736913321951219	0.273275730477178	1.89079050019297	2.4421876311056e-09	6.0591104024318e-09
PRDM6	0.643462966097561	0.174054355977178	-1.88631919771748	3.72838752950824e-11	1.12104621143642e-10
BEST2	14.061255802439	1.07320032929876	-3.7117341389076	4.82306608221104e-23	1.33909781268094e-21
AC007639.1	0.0609708175609756	0.340519593672199	2.4815470176267	8.61838137010444e-11	2.49788748323754e-10
KCNN3	1.16540047073171	0.261276399271784	-2.15717707948531	1.06481420294802e-20	1.35845121389378e-19
AC068647.2	0.170871005853659	0.379407346784232	1.15084000021985	0.000858574053955292	0.00122372279663524
TDGF1	0.69802512804878	6.72612584906639	3.2684248949037	8.35470393727804e-17	4.94361451749891e-16
AC113410.3	0.118094784390244	0.534766030145228	2.17896257417922	1.48091519090563e-09	3.75416592728195e-09
ST6GALNAC1	101.528935243902	34.0061136852075	-1.57802490164353	2.49215284942583e-17	1.60730891896672e-16
PTMAP4	1.93879340731707	9.99361627572614	2.36584774218613	1.39991861086827e-16	8.01233774548067e-16
AL161891.1	0.137837035853659	0.583598974294606	2.08201376538522	3.02779100158539e-18	2.28757170717499e-17
GNMT	0.0915431765853659	0.240313949771784	1.39239613660308	2.67864887794606e-10	7.37108004754764e-10
PDE7A	1.79366914390244	3.66298100643154	1.03010442171504	2.60665047549909e-15	1.26023089043191e-14
MMP12	10.9664223878049	35.0886396630705	1.67791107025006	4.30857079211226e-08	9.42723728833309e-08
RHOU	18.8345317073171	7.67068977863071	-1.29595194176642	1.47285243875601e-20	1.79327718034342e-19
AL355987.4	0.353077242682927	1.34505551775934	1.92960998045644	1.24773005655278e-12	4.40916637420426e-12
RN7SL263P	0.0720471687804878	0.295513916224066	2.03621242742329	0.000445743296608936	0.000655647370827399
FAM217B	2.25549575609756	4.69044377448133	1.05627985463332	2.81274716649361e-10	7.72129037145903e-10
AC114491.1	0.586949590731707	2.95583941560166	2.33225938298403	3.88698563542019e-09	9.46043967727112e-09
PLEKHN1	0.147444039756098	1.68794244763485	3.51702630499576	9.50958550304817e-26	2.53152425748149e-23
ANKRD19P	0.151177521219512	0.342229403962656	1.17872008055547	1.31803714636476e-05	2.25498574921263e-05
AC099850.3	3.21046028536585	9.09250867883817	1.50189824562313	8.07607819382304e-19	6.76988177739625e-18
AC092338.1	0.135100371463415	0.496452287593361	1.87762343029936	0.0189745819495947	0.0234699441831947
AL512274.1	0.587653877073171	1.31081875452282	1.1574296437594	5.05004422386936e-06	9.03076132475819e-06
PDE6A	1.48976638317073	0.160595181537344	-3.21358560074816	1.15598582963014e-21	1.91465135730033e-20
ENPP2	6.72154719512195	2.56221012462656	-1.39140456238449	5.22324760633573e-20	5.52611543284848e-19
AC005393.1	0.17841213195122	0.416939331390041	1.22462375192921	1.45092449820609e-05	2.47198832881383e-05
KCNN4	10.2876762439024	33.8130852873444	1.7166645150049	1.80142441202936e-14	7.85180744744104e-14
EIF4A1P10	0.518432714634146	1.25064485093361	1.2704434970522	1.91167453912274e-08	4.34354339169409e-08
RPL34P33	0.111874772682927	0.718354249813278	2.68281072037921	4.80047544929426e-05	7.79970696044741e-05
ANAPC7	4.6539052195122	9.85526797510373	1.08245327078947	1.77652269393239e-25	3.11506036191229e-23
BOP1	9.34253656097561	40.7540943672199	2.12505879767865	6.64585677058233e-24	2.81869417512579e-22
FIRRE	0.0108284484878049	0.631070311778008	5.86490230258892	2.95187479063101e-20	3.32525497243764e-19
PLA2G5	1.64647245121951	0.334289180659751	-2.30020980526627	5.51355153722994e-12	1.80956381422615e-11
LINC00525	0.164418214634146	0.686408443049793	2.06169716556839	1.47638903130455e-11	4.61834295969624e-11
C2CD4D	0.502227104390244	1.11517430821577	1.15085743362043	1.47634565369866e-10	4.18486707649931e-10
C1QTNF3	2.82979519512195	1.30235537966805	-1.11957446555326	6.34550683397591e-11	1.86387743160341e-10
GAS8-AS1	0.072261933902439	0.301482837053942	2.06076810371775	3.0271054407163e-07	6.09705176983775e-07
SYP	1.96442113658537	0.669842244273859	-1.55221098165953	3.61719720815699e-22	7.1060541881718e-21
AC211433.1	0.023052319804878	0.231593200377593	3.32860905153588	1.98642115683242e-07	4.07529201134237e-07
IGHV3OR16-8	4.7521009	0.980653909294606	-2.27674949088814	1.08787016933805e-17	7.39867241185556e-17
AC021087.1	0.0953352775609756	0.238107657385892	1.32053194917963	0.0241651615208381	0.0295403224724733
RF00493	0.0349082707317073	0.825012076659751	4.56277444164077	1.12651648587224e-06	2.14826414323209e-06
B3GALT6	4.91287512195122	10.0444223890041	1.03175512986174	7.33235963135847e-19	6.17879936830221e-18
PRKCG	0.0598255265365854	0.689668117446058	3.52706917982332	4.09003783866958e-09	9.93701277116321e-09
AHCY	42.0973514634146	148.564390900415	1.81928698591588	1.21209448848717e-23	4.54843191548906e-22
SLC22A17	3.76311680487805	1.178027805	-1.67555447897232	1.53875847905644e-19	1.46939453043347e-18
MATN1-AS1	0.204720313414634	0.424055521887967	1.05059890906064	2.44654659472846e-12	8.3758908988806e-12
LINC01473	0.19397010195122	0.773189020829876	1.99498685536342	7.67243527596515e-11	2.23654223876678e-10
MRGBP	4.89991043902439	17.2076574045643	1.81222342197776	1.09020169727102e-25	2.60853914262551e-23
EIF1P5	0.200289710731707	0.434498883775934	1.11726416174203	0.00514844593073871	0.00677096937964836
SLC23A1	5.24341115853659	0.808622001307054	-2.69696831557173	2.91554548926683e-17	1.85792290166778e-16
AC015912.3	1.44232813658537	3.2572026159751	1.17523404413908	3.59447756802661e-09	8.77741452904108e-09
TPI1P1	2.04308726585366	4.56619464937759	1.16024153374904	0.000216149024166048	0.000328653941223669
TSPO2	0.189295552439024	0.540809353174274	1.51447958806964	5.83990444564011e-10	1.54740151860548e-09
MOGAT2	31.9733710243902	4.66271300157676	-2.77762932168645	1.48159320309525e-24	1.06215858996526e-22
MESP2	0.819672929756098	0.349387115740664	-1.23022194538036	4.36893465482533e-15	2.04876758195649e-14
FMR1-IT1	0.355258383414634	0.753509030539419	1.08475610741868	0.00224119513445899	0.00306914341542128
RPL10P12	0.202708865121951	0.769281281058091	1.92410201967573	0.0408136510453539	0.0486749023919543
EEF1DP5	0.104133097804878	0.596921235829876	2.51911188976758	2.35549450152724e-06	4.34987657226479e-06
LAS1L	5.39851446341463	12.4943688008299	1.21064364690509	2.10956862055576e-23	7.00019722050739e-22
CDC20P1	0.311310730731707	0.658896696639004	1.08169698719816	0.0109839861323712	0.0139473352430364
GPM6B	3.06101856341463	0.637626417157676	-2.26322848685035	4.91971253417147e-20	5.24250898053447e-19
AC106739.1	1.01346121463415	0.489863679419087	-1.04883864449014	9.6537261357905e-15	4.34317373891861e-14
BIRC7	0.111243618609756	0.691915942095436	2.63687420211771	9.58658659442187e-12	3.06111165428997e-11
SORD	3.42694636585366	9.55316859543568	1.47905571285463	1.86324965887905e-21	2.88001735285947e-20
PALLD	30.4572604634146	11.4116969302905	-1.41627284397784	8.53179435481189e-09	2.00294922945993e-08
SLC30A10	3.42761537317073	0.0798554417074689	-5.42367069487068	7.09081431293664e-26	2.30908161685511e-23
MIR4537	2.08115293658537	0.592199775311203	-1.81322713928677	4.76278526111951e-14	1.97086782730754e-13
GZMA	18.2815277073171	6.54185669195021	-1.48261457441797	5.83553627590333e-12	1.9087190750584e-11
KCNAB1	0.686888292682927	0.246868421755187	-1.47633318987629	8.05634944625556e-17	4.77884749396619e-16
CDC20	16.8400268536585	41.966101466805	1.31733000814825	1.62727917518482e-17	1.08033568738168e-16
CYP4A22-AS1	0.0656433404878049	0.335950892821577	2.35552980202581	1.17096498769857e-17	7.92174306642698e-17
MIR8071-2	5.70255874878049	1.28383436348548	-2.15115032229963	1.84871709665726e-15	9.10053845197949e-15
NDNF	3.18046404878049	1.53644028307261	-1.04964558403126	1.95437447908251e-13	7.55369077984556e-13
AC010331.1	0.221923410243902	0.498561091473029	1.16770843443676	4.10358263125131e-08	8.99662762826219e-08
AC009171.2	0.202161799756098	0.496234149688797	1.29551060846818	1.98412248723712e-06	3.69067144421404e-06
SEMA3D	0.649879685365854	0.171093236881743	-1.92538991849938	1.33566355080152e-20	1.65242136519959e-19
SNORA71D	0.0297380975609756	12.5029072813278	8.71573552953023	2.10902092241819e-09	5.26241804966502e-09
KCNMA1	5.3555872804878	0.656016825082988	-3.02924006431608	8.02636512480574e-22	1.39557061667776e-20
LINC01091	0.086613262195122	0.300028349603734	1.79243897507166	1.55590103726286e-11	4.85284523196937e-11
AC024940.5	0.142992044634146	0.404616531763485	1.50062038166193	3.45232851596267e-07	6.91437379101332e-07
TRAP1	10.3112687317073	27.7826752717842	1.42996366969203	8.00534881879689e-24	3.25172868616373e-22
AL033519.2	0.546963978780488	2.22748155491701	2.02589575510162	2.54313479557302e-08	5.70875672711116e-08
LINC01124	0.260540213414634	1.49435804189834	2.51994788377828	2.53989655196799e-15	1.22981596528673e-14
ADAMTSL5	0.825792946341463	2.18895792925311	1.40639222622091	9.08110792160491e-16	4.64153568762424e-15
AL590867.2	15.6170228780488	32.71412143361	1.066794072161	6.78698854463928e-06	1.19796427109007e-05
LYNX1	2.50937956097561	0.423545075954357	-2.56674328259453	2.20571369517383e-20	2.56372517999848e-19
AL021578.1	0.142872021219512	0.806319278319502	2.496627796391	7.78788305808496e-13	2.81468392014647e-12
AC004890.3	0.0751161963414634	0.25080000653527	1.73934146952245	1.14028806646461e-06	2.17344787906593e-06
B3GNT4	0.118245676585366	0.314812855871369	1.41270702144348	1.20579891966924e-09	3.08235958536524e-09
AC007384.1	1.16495506097561	0.296687608547718	-1.97325772529877	2.1045621625501e-20	2.46254280323234e-19
MOK	0.310848370731707	0.725745988174274	1.22325367464006	3.39232083011244e-10	9.24753974304062e-10
DISP2	1.8272648902439	0.403068746680498	-2.18058796171182	1.25629192820176e-21	2.04899293858577e-20
AC137630.3	0.242009733170732	0.655589571307054	1.43772783404992	0.00165841087515801	0.00229941893226606
BMF	6.56131797560976	3.15895207676349	-1.05453958822828	1.49722229794795e-13	5.84915931581718e-13
CYP26B1	1.30498339756098	0.531853165941909	-1.29493154599331	1.61743457431677e-15	8.03406682428855e-15
MTNR1A	0.692771960487805	0.32239734813278	-1.10354066198497	8.56151859153819e-12	2.74749384832509e-11
EPM2A	1.7744582097561	0.653463685497925	-1.44119962847487	6.71950052626115e-13	2.44649921567283e-12
RPL5P12	0.164769780731707	0.57302378719917	1.79814335675158	3.4348500684996e-06	6.24113621771163e-06
WDR34	20.8455031707317	42.8237715697095	1.03867566569507	5.54376671208966e-17	3.36213351765715e-16
SOCS2	3.04948487804878	1.50051893008299	-1.02310404216134	2.30218812472357e-19	2.1214359923412e-18
PIGR	2247.6423	729.979628512033	-1.62248434830542	6.63366277938321e-18	4.68747932991135e-17
AC005534.1	0.0475595256097561	0.295184804605809	2.63381222701479	4.17496503731671e-14	1.73885981491363e-13
LINC00114	0.243354206829268	0.784106476784232	1.68799186216543	8.18671672774391e-07	1.58336408788145e-06
AC037487.3	0.201039002439024	0.822161491078838	2.03194638196226	5.80582228865148e-05	9.36270468623979e-05
CYP2B7P	1.19163967414634	0.185844264006224	-2.68078199630788	2.74184030228758e-15	1.32027513102384e-14
AC118344.1	0.103420290243902	0.246802652634855	1.25483864186511	0.00475706902341988	0.00627515050785899
MFAP2	1.32439525365854	7.15399024004149	2.43341440455718	1.16461576236157e-18	9.47723957740485e-18
SNORA60	0.628002912195122	2.68375974917012	2.09541237254875	6.27490086077402e-12	2.04477052642556e-11
DIO3OS	1.45600985853659	3.39816837460581	1.22273721391111	0.000822264960756647	0.00117554704152225
DPM1	23.470526097561	50.4136986078838	1.10296562116442	1.09178609763892e-15	5.54054048968214e-15
ADRA2C	0.663949270731707	2.69624835838174	2.02180847170335	0.000113502742420194	0.000177511452187154
ATP5MC2P1	0.0508696051219512	0.296265774356846	2.54201617046411	0.000617422172613381	0.000894610271675783
SVIL	26.3492504634146	7.60686793672199	-1.79238745955861	6.15497271548117e-14	2.50860184095332e-13
AL161719.1	0.515286243902439	0.199566652593361	-1.36850341099175	7.86435461712432e-16	4.05958745993578e-15
MIR6835	0.311923451219512	1.28630363838174	2.04396731073607	1.17946460820332e-08	2.73354083442827e-08
SDCBP2	91.7847519512195	19.5393789172199	-2.23186989077892	2.59130629848775e-23	8.29779465214086e-22
MCIDAS	0.0342011970731707	0.584796269211618	4.09581538069476	1.16321934515271e-22	2.73525607498069e-21
CLMP	7.67101882926829	2.14352056599585	-1.83943594339095	9.14909689172266e-17	5.37722846682984e-16
MYL12BP2	0.238354344390244	0.639939584896266	1.42482778921433	1.43426319275405e-06	2.70639351034999e-06
ALG1L3P	0.166832586097561	0.990560989190871	2.56984469850665	1.67879332758345e-07	3.47048162286e-07
BTNL10	0.111794287073171	0.223669693070539	1.00052332121963	0.00747090038324739	0.00967174779754276
RBL1	1.33907085365854	4.00272694315353	1.57975090237646	3.33040648376409e-20	3.69653955936219e-19
RPSAP46	0.118336295365854	0.359647775456432	1.60369204465394	1.0308457713028e-06	1.97456540472384e-06
SP8	0.0110544194146341	0.336391198653527	4.92744479841745	7.35699909315912e-16	3.81202868330276e-15
OSER1	18.8310631707317	39.0437081141079	1.05197562264439	3.07136701196569e-15	1.46901106300465e-14
NHS	0.574174448780488	1.39798397794606	1.28378679031861	3.70116259035801e-07	7.39424319939154e-07
AC092119.2	0.467390682926829	1.11139292294606	1.24966807822688	9.02519040915357e-10	2.34642737931079e-09
IMMP2L	1.76340182195122	3.55676779792531	1.01220553632124	8.68320396390132e-14	3.47998326571623e-13
BRIX1	3.51358943902439	9.08214829087137	1.37008796981071	2.06671139448521e-19	1.92755951564293e-18
C3orf67	0.117571232195122	0.490246493323651	2.05997221213026	1.00548421522916e-09	2.59762313504866e-09
SEC14L2	0.425175341463415	1.40591547655602	1.72538002875399	2.88708572352021e-23	9.00480162434964e-22
PENK	1.15027990743902	0.127859501315353	-3.16935369000272	5.3297542106695e-10	1.41789764122948e-09
AL158835.2	0.138855603414634	0.282426986244813	1.02429254925827	0.0012460142076886	0.00174933657086745
AL353804.2	0.0644678075609756	0.484747596099585	2.91058291805281	8.28772437848199e-06	1.45059714388061e-05
PFN1P6	0.261087438780488	0.625193887240664	1.25977062303769	0.00018922131392939	0.000289428318169363
CD320	22.8903261219512	47.0242399294606	1.03866660777715	3.09796637342383e-15	1.48025933679662e-14
KRT6A	0.0739439131463415	4.09155212296888	5.79007302691384	5.47654853166226e-15	2.54095452641456e-14
AP005271.1	0.0294822656097561	0.734436785248963	4.63871901996179	7.61368932828323e-11	2.21975437123377e-10
ARMC2	0.349950451219512	1.06912729979253	1.61121107003106	5.20003124844897e-17	3.1676664672305e-16
HM13	11.0755745853659	29.4874025622407	1.41271720052253	2.16047459480232e-24	1.34352646715785e-22
COLEC12	3.00159326829268	0.867595127863071	-1.79063464098965	2.2733760230471e-20	2.62806098259951e-19
AC112191.2	0.147564067804878	0.450904562385892	1.61148064311407	0.00418734698071997	0.00556334261396672
SORBS1	19.8087906341463	5.33007064522822	-1.89391424369823	6.92716922165815e-10	1.82092902251632e-09
AC013652.1	0.0905776100487805	0.315198758045643	1.79903547173795	1.06446043152262e-07	2.24618102919759e-07
AC093789.1	0.107808760243902	0.313919102095436	1.54191840783489	0.000699385223394765	0.00100759510326062
AC099518.1	0.0927595326829268	0.241100542676349	1.37806744130341	8.10660505547932e-06	1.41967188889731e-05
AL365258.2	0.126110710487805	0.304294344854772	1.27077671452302	0.00448274182084239	0.00593078905135965
SLC17A9	1.93415259512195	11.5757555186722	2.58133283145692	1.05012113827417e-17	7.16730992172704e-17
PAQR5	11.3559375121951	3.32214153713693	-1.77326137097331	6.26971390135696e-21	8.48309952019516e-20
IL10RA	5.76326265853659	2.20548609170124	-1.38578910901437	1.03067198382365e-17	7.04708214420064e-17
HLF	1.90490271463415	0.365430527763486	-2.38204825400076	1.81783578072876e-16	1.02272558873036e-15
PCDH17	0.430819685365854	0.875525656452282	1.02306528390217	8.76205788419306e-08	1.86387752578611e-07
NBEAL2	6.57035543902439	17.3391772510373	1.39999212009265	5.38188407447976e-20	5.6751997103721e-19
CCL14	0.968969819512195	0.220799761973029	-2.13371311388016	3.36130249336019e-24	1.7646347966122e-22
IGLJ1	2.35799683658537	0.407924508921162	-2.53118768799107	1.840789652838e-19	1.73368096078316e-18
CXCL12	22.8423740243902	3.70835567943983	-2.62286106993672	2.08986210401551e-24	1.3251656965165e-22
HS6ST2	0.293143285365854	3.83973859520539	3.71133018096855	1.70855001897348e-08	3.89307329893627e-08
SMPD1	32.3789585365854	10.5031354678423	-1.62423650697738	1.07286336738866e-24	8.34531331078475e-23
UBL5P2	0.206290168780488	1.72137412425311	3.06081371435323	2.37109036089388e-07	4.82735605635839e-07
PDE9A	22.7007516341463	4.05435547448133	-2.48519557581374	3.61912249334439e-25	4.29223459658184e-23
SNRPD2P1	0.0308579919512195	0.312926755705394	3.3421089281007	2.21946648822057e-07	4.53114542962297e-07
SYNPO	18.6816387317073	6.34628683195021	-1.55763637907378	3.04377257912166e-24	1.67085721607613e-22
ACVR2B	0.489635846341463	0.999870508506224	1.03003208415585	4.7560464474612e-12	1.57250066783777e-11
S100A5	0.180614445853659	0.617055543112033	1.77248707008083	1.55436106343544e-09	3.93205254928046e-09
AL355355.2	1.24821770243902	0.413002908091286	-1.59564573220977	1.51366971127801e-20	1.83252275757936e-19
AC130456.3	0.449078277560976	0.98632817026971	1.13510079977544	1.35082010038394e-05	2.30757978200239e-05
BMP2	16.7923497317073	4.75571786825726	-1.82006908362366	1.29117772722981e-20	1.60151050182481e-19
AC016831.4	0.0515740865121951	0.780377931435685	3.91945471185204	1.50711957250314e-06	2.83579358990332e-06
AC073283.1	0.0526859831707317	0.564552032551867	3.42161545810302	7.03346481706799e-15	3.21824147488276e-14
AC105399.1	0.0211138465853659	1.23764820873444	5.87326805122456	9.33880727675635e-15	4.21386811198496e-14
IGLC2	806.175767073171	291.312142866598	-1.46852857861357	2.11216142346946e-14	9.12546827729227e-14
MIR6895	0.102644985365854	0.478429730290456	2.2206438958836	0.000103602652438196	0.0001627969053157
OR2S1P	0.95000863902439	0.194007296099585	-2.29182972346932	1.790240677365e-22	3.90418775643743e-21
GTF2F2	6.2744466097561	15.6458529813278	1.31822018588602	3.68061730925165e-19	3.26029047315131e-18
SASH3	9.43803843902439	4.23459680643154	-1.15626243615832	1.19309936509356e-13	4.71958371454449e-13
RPL23P8	0.553028221951219	1.21821456512448	1.1393432480963	6.20627637095546e-07	1.21441535962664e-06
LAX1	1.55249509756098	0.601685885809129	-1.36750629282578	4.28270360959764e-14	1.78141555425849e-13
LEPR	1.27864826341463	0.558563687116183	-1.19482576497602	2.65210745746175e-15	1.27963185786571e-14
FLJ46906	0.579507968292683	1.3467451126556	1.2165764259571	1.53506300046265e-15	7.64467740484419e-15
AP000786.1	0.207881505365854	0.56622271533195	1.44560821607175	0.0134197759960931	0.0168772767043881
CAND2	0.955604517073171	0.229408891058091	-2.05849236725099	2.67042471311307e-20	3.04672624780531e-19
ICAM3	1.59663399756098	0.568982130437759	-1.48857838741999	1.75276784783942e-17	1.15846050494435e-16
IGHV3-30	134.97605204878	48.634099521556	-1.47266335055403	1.64978554290476e-13	6.41909210284196e-13
MEOX2	1.12593279756098	0.457389398506224	-1.2996258891952	3.2761987769857e-13	1.23616667522047e-12
FRMD5	0.358906658536585	1.34579356888382	1.90677653830088	7.88906218352956e-12	2.54018018656198e-11
AC078991.1	0.0645625526829268	1.30987680491701	4.34258969994638	5.83633447038864e-06	1.03769659614637e-05
AL121832.3	0.223649444634146	0.845477604688797	1.918527364673	3.31689373515282e-17	2.09560931711579e-16
SPC25	2.65593372439024	7.09281869170125	1.41713992312792	1.25250728274454e-20	1.56262483268642e-19
ADA2	12.4769155121951	4.9489596439834	-1.33406413860979	7.88933824501787e-16	4.06702054471501e-15
AXDND1	0.937946423414634	0.462972638599585	-1.01857858307519	7.414177929301e-08	1.58879908700534e-07
PRR22	0.731509268292683	1.78165701263485	1.28427158122595	4.00964382201274e-11	1.20239248872063e-10
AMBP	0.199646865609756	0.803906960746888	2.00957812009382	5.84517626384122e-09	1.39614813313754e-08
FCRL2	0.774951036829268	0.165872520051867	-2.22403026438252	7.45862601708313e-19	6.27419359309186e-18
COL11A1	0.0550449208780488	4.73843600767635	6.42765769506497	1.56822964770476e-25	2.92528118653899e-23
IGHV3OR16-13	11.2055418585366	0.755793968029046	-3.89007559916889	6.39291070967116e-22	1.13834099596767e-20
C9orf50	0.0403702314634146	0.247631934937759	2.61683361471518	2.91161677894207e-15	1.39747422367759e-14
RNU6-834P	0.11121997804878	0.366135948755187	1.71896347290167	0.0161560707213361	0.0201484218336382
PPP1R12B	15.383226195122	2.85744296576764	-2.42856149155981	1.85315597682216e-17	1.22101117224568e-16
CTTNBP2	0.690002714634146	2.04967947908714	1.57072438140479	2.08755195615001e-07	4.27318727184212e-07
AC026356.1	0.183975119268293	0.762942721701245	2.05206408019369	2.63382414238995e-17	1.69321030706995e-16
DLEU2	0.340075568292683	1.17833853655602	1.79282681608553	2.16993573499228e-13	8.35323087084886e-13
SNORD104	4.84580004878049	23.1020731919087	2.25321554413399	1.44197289705501e-17	9.64645726710234e-17
AF064858.3	0.429713171951219	6.58514341147303	3.93776895420789	2.48836145858222e-09	6.17127774670714e-09
AC012501.1	0.00058730512195122	0.230842743941909	8.61858444987655	2.28557299857472e-09	5.68596581919152e-09
MIR4635	0.698805648780488	1.52116403526971	1.12221255957982	0.00845914189993194	0.0108778189761992
PGC	0.0344379295609756	1.06453264192739	4.95007796859205	9.97334458679418e-19	8.22394289897324e-18
HSD17B11	101.139076097561	44.1322194771784	-1.19643629505887	6.00536871656845e-20	6.26390603427957e-19
RPL5P18	0.0545351282926829	0.253009639896266	2.21393462100991	7.74287579450029e-09	1.8255475842402e-08
BHLHE40	20.1316790243902	51.4343610352697	1.353264981548	2.91554548926683e-17	1.85792290166778e-16
AC105460.1	0.00920878780487805	3.47324641796681	8.55905779431683	1.39637926481377e-05	2.38159208298863e-05
IGSF3	7.85192717073171	3.84458767095436	-1.03021791282425	2.18951205724086e-17	1.42407228015466e-16
AC005041.3	0.320526273658537	0.775360426307054	1.27442448317847	3.36676848900555e-09	8.23812060357407e-09
LINC00894	0.123439012926829	0.513756509751037	2.05728633849986	5.78405595878349e-13	2.12118853094307e-12
PAEP	0.00764554153658537	5.68422538253942	9.53812935215935	1.23973727756828e-16	7.14215061886638e-16
AC103706.1	0.156327686097561	0.826219851804979	2.40195241808668	3.76262055622946e-14	1.57703378592576e-13
GDF15	11.5230455146341	101.517597672199	3.13913586124439	5.56826583969e-23	1.49626701507642e-21
TLR10	0.894729424634146	0.193587165726141	-2.20846815329756	6.07072338193347e-17	3.66206619582693e-16
STBD1	3.4580036097561	1.02582652240664	-1.753152597673	6.56220223887292e-25	5.97533609551969e-23
FAS	9.92851275609756	4.29264863983402	-1.20970953437659	2.609950486624e-17	1.67877397721818e-16
AC078962.1	0.0903231973170732	0.381593501618257	2.07886814149479	0.0126094775492814	0.0159102838480557
DNASE1L3	8.93825667560976	1.05289944148963	-3.08562581800171	2.15575614698694e-22	4.59263063228005e-21
CDC25B	8.61033317073171	43.8637867240664	2.34888939616993	8.67904487614196e-25	7.34583652886852e-23
AL353807.4	0.486038616341463	1.34560032184647	1.46910710845532	3.78864815248043e-10	1.02754292494729e-09
AP006545.2	0.105658584146341	0.228147639543568	1.11055774485096	0.00808942750712139	0.0104338191926909
DNAAF5	4.90222417073171	11.154311840249	1.18609314704898	1.29649976749136e-24	9.69247082988774e-23
XRCC6P2	0.166226852439024	0.388321384253112	1.22409770117882	0.000249518838172159	0.000377094740643569
ANO1	2.91253853658537	5.93027834564315	1.02582268262387	0.0181065858806794	0.0224541298990185
EPHB2	10.8015972926829	24.9600452012448	1.20837587928325	1.99273815413042e-15	9.75948971585719e-15
SLC8A1	1.16067165365854	0.446250713174274	-1.37903352113181	3.83853716494292e-11	1.15270107142933e-10
RPL3P7	0.559581773170732	2.84285825211618	2.34492128994804	1.99122382487762e-06	3.70316361895012e-06
AC004253.1	0.347195275853659	0.791831189626556	1.18944557739907	3.02254103128819e-06	5.52415125566496e-06
POC1B-AS1	0.185853397560976	0.491253980124481	1.40230403393415	5.39379047704528e-17	3.27842127287159e-16
KHDRBS3	1.02812642439024	2.06740875753112	1.00780598168937	3.2333321710755e-08	7.17344237908471e-08
RF00003	0.067173474315197	1.10509984892116	4.04014126764624	1.13601221957126e-13	4.50326957961857e-13
ISM2	0.0504437502682927	0.964670160630705	4.25728829865966	4.4210411138719e-08	9.66122189727261e-08
AP002907.1	0.196947533658537	0.596276058381743	1.59816906054098	8.80571726283662e-09	2.06552187140976e-08
RIPK2	3.02096182926829	9.89753411825726	1.71206118013675	1.85887736174931e-25	3.14099198570653e-23
ZNF738	0.744502509756098	1.64550309350622	1.14418012136968	7.19356879655235e-14	2.90784845967095e-13
AC008763.1	0.0915253090243902	0.352062658381743	1.94358957074738	7.95077051974272e-11	2.31381632832198e-10
TRANK1	11.2058929756098	2.91693973692946	-1.94173013294009	1.05263298285643e-21	1.76322907581697e-20
KLHL17	0.77630652195122	2.65418916128631	1.77357288056554	7.04168047530044e-20	7.24260208629268e-19
IGHV1OR16-1	1.13289914512195	0.236910406431535	-2.25760595649216	3.25323727394261e-18	2.44348896576464e-17
IFFO2	2.04877774390244	4.47682308174274	1.12771181994761	7.29577207741482e-15	3.33191511583957e-14
SNORD14A	3.05429856097561	6.33296017219917	1.05203891234518	7.73070388252999e-08	1.65419326979673e-07
CTSH	11.5477419268293	26.8274047136929	1.21609672369079	3.92198524174674e-16	2.10954934069653e-15
BUB1	2.44003995365854	7.41145283049793	1.60285160370454	4.46418736802133e-22	8.50053834507372e-21
AKR1B10	77.3139817073171	9.35373187024896	-3.04711536048833	2.94459855521095e-24	1.64940443269003e-22
BBOX1-AS1	0.0717958875609756	2.31780946271784	5.01271695372109	4.11233385118341e-17	2.55531275170721e-16
TNS2	8.72463882926829	4.10797945518672	-1.08666644335887	4.53775145089206e-14	1.88180053153441e-13
AL158837.1	1.17101243658537	0.479548655352697	-1.2880072932132	1.49995848474393e-16	8.5312914053834e-16
AC004982.2	0.609032729268293	1.39371869107884	1.19434773085381	5.23098049603873e-15	2.43171614494053e-14
SERTAD4	2.21032568780488	0.741349391815353	-1.5760334258731	4.09769359152266e-17	2.54703937152782e-16
KLF9	15.0918945609756	4.24426772136929	-1.83018635890823	1.63666147286788e-22	3.63528056395498e-21
TMEM67	0.403247534146341	1.02375476784232	1.34413255435936	1.14757089805995e-16	6.64505113454666e-16
MMP3	0.90402533902439	24.4930213916805	4.7598637308791	3.29717964608095e-20	3.6681362212017e-19
AC084117.1	0.221558470731707	0.634111059419087	1.51704805315253	1.89279463534158e-05	3.18806551493099e-05
FABP4	12.6987998341463	3.37324214584232	-1.91248436402626	3.42928050599798e-20	3.79532064295733e-19
XPNPEP3	1.11867451219512	2.63714416099585	1.23718610605583	1.45847707852635e-23	5.20849816165925e-22
ELOCP2	0.0882996007317073	0.212998865103734	1.27036692403111	0.000635594180930533	0.000919852102628332
AL008723.3	0.025794542195122	0.226985773485477	3.13746413159466	1.02510525745514e-05	1.77563535083714e-05
RPS24P16	0.0288547629268293	0.548045301307054	4.24741376811133	1.17693771326739e-05	2.02439608639269e-05
TNFAIP6	1.08207825121951	2.56131972653527	1.24308252170177	0.000217989739313747	0.000331295533946986
CFAP70	0.116321879512195	0.236271897807054	1.02232555986815	0.0179493791598546	0.0222692381375621
MFSD12	4.31997314634146	13.8644255124481	1.68229358847631	3.51314453049611e-24	1.80476058461021e-22
CHRDL1	16.1633253170732	2.16238881093776	-2.9020261804658	9.09577208964886e-22	1.5533961702971e-20
ACAT1	23.1232826829268	10.4224906680498	-1.14964614330631	4.60713311160006e-22	8.72087177075586e-21
RRS1	10.5343518780488	31.419598746888	1.57656320076608	5.00130198677255e-23	1.37664778039915e-21
GSDMA	0.343049696829268	1.75420855533817	2.3543307813229	3.67999907876505e-13	1.38120379566933e-12
PGAM5	12.2325854146341	26.9548666120332	1.13981641381765	1.0434017744495e-20	1.33556817405052e-19
H19	1.3033007097561	22.7623137489834	4.12640531295158	7.51176616946863e-11	2.19070375552521e-10
SCN7A	3.46285653170732	0.142966188375519	-4.59821672316413	2.6117745017408e-24	1.5252286778707e-22
GK-IT1	0.0617782987804878	0.274559107966805	2.15194472227102	8.83332047145494e-05	0.000139740293304293
NAT1	8.03905809756098	3.27245458568465	-1.29665330588488	7.01850086282678e-18	4.94305194565583e-17
P3H4	4.92300009756098	9.86026434045643	1.00208855567664	1.55903160385555e-13	6.0831994729644e-13
ITM2C	845.486080487805	189.262593977178	-2.15939169955429	2.6365991649515e-24	1.52895612584651e-22
AL691482.3	1.65325191756098	5.32851367012448	1.68842659037858	4.70817714295295e-13	1.74394076436389e-12
AP001029.1	0.106329289756098	0.377752516970954	1.82890230779719	2.17898738612552e-05	3.6493100287334e-05
AL121820.2	0.224984996341463	0.614300764751037	1.44911638422606	1.68187117446257e-06	3.15318021808639e-06
BTBD3	13.1112756097561	6.4113017593361	-1.03211883526063	4.21872797484532e-18	3.10078120048597e-17
XPO5	3.86085607317073	10.4562131784232	1.43736778089613	4.48141298706091e-25	4.78341042891118e-23
AL133371.2	0.902704590243902	0.449848479024896	-1.00481479843686	4.22044879081496e-12	1.40314038099892e-11
LINC02490	1.72455333682927	0.0774004736099585	-4.47773654462327	4.97466677861017e-24	2.29651828395326e-22
AP001024.1	0.794848917073171	7.13560016145228	3.16628220943451	1.59087562187743e-11	4.96032024068988e-11
AC007608.1	0.0400397215609756	0.525985484711618	3.71551914020615	5.02119342639868e-07	9.90677647375209e-07
PPP1R14BP2	0.0618975880487805	0.839948723360996	3.76234615944687	2.96079172334324e-10	8.11146319415281e-10
TRIP13	1.56104687804878	8.81863373651452	2.49804129564612	4.57551584057672e-26	1.98076511970227e-23
AL138999.1	0.122206871463415	0.3664444156639	1.58426897143472	0.000149352133700364	0.000230741600577766
AC006970.1	0.0747674490243902	0.863474351701245	3.52967110917897	1.09980147173321e-13	4.36630901386903e-13
PAPSS2	80.1960658536585	20.962993830083	-1.93568669461232	1.87239243739701e-23	6.34466947084811e-22
FCER2	1.78538392170732	0.259725095541494	-2.7811770148234	1.46838759621083e-20	1.79039915861833e-19
PABPC1	213.728792682927	469.673969502075	1.13587836290809	1.54623397596192e-21	2.44911734378865e-20
ZNHIT2	6.189636	13.1342032479253	1.08540221074271	1.31374634198494e-17	8.8286143646578e-17
FAM92A	0.889832568292683	2.78704713485477	1.64713159375569	1.22257665845606e-16	7.04751435311019e-16
LINC00216	0.0903736775609756	0.330764541473029	1.87183004705376	0.014268200765849	0.0178927577386761
AC010834.3	0.468000580731707	1.12120422740664	1.26046686392291	6.6345289568035e-07	1.29465371440218e-06
AC105219.1	0.0308230324390244	0.856844393423236	4.79695251906552	3.01937953392299e-19	2.71715873467271e-18
FAM83H	17.4227022926829	40.2230208755187	1.20705303074674	6.10082975911408e-19	5.2026294789995e-18
DOCK2	2.2118431902439	0.923372534211618	-1.26026438353296	1.73406871750104e-15	8.58013450150592e-15
EPHX3	0.125442125121951	0.521470436811203	2.05556356028369	7.21542041878447e-10	1.89135345265712e-09
CTSS	119.51271902439	58.2769421078838	-1.03616707999441	2.72725345727861e-18	2.07848951506124e-17
IGKC	1866.02908609756	452.832195699959	-2.04292303347164	2.14940907792852e-18	1.66922379200649e-17
IGHV4-34	97.8083054878049	30.3393542018257	-1.68876660127986	8.21757620214424e-15	3.73082107023017e-14
POMK	0.672366353658537	1.40877359211618	1.06712033417325	1.47540019693629e-05	2.51123883626302e-05
LRP8	0.291551073414634	2.66426292572614	3.19191592387807	4.7356425620311e-26	1.98076511970227e-23
AL355802.2	0.176673879268293	0.559958935062241	1.66423227282103	2.73953198864347e-12	9.3224633541989e-12
IPO4	0.567656209756098	1.53048937240664	1.43090366858189	4.06116349077012e-22	7.84981228854792e-21
NEU4	10.1465747317073	2.29428688187344	-2.14487508136713	7.45755885893369e-21	9.93634385275263e-20
NAA15	3.57859031707317	7.18484068174274	1.00556477529839	5.14425659459151e-18	3.71287009586351e-17
HK2	58.8504552926829	26.4130978319502	-1.15580006024806	3.08759424171538e-13	1.16867510177458e-12
LINC00239	1.25160240731707	2.74538368900415	1.13323145276524	3.3210640110731e-06	6.04467628313258e-06
ANGPTL7	1.61706367804878	0.111081554589212	-3.86368531347145	2.16077488342152e-24	1.34352646715785e-22
AL645939.1	0.190112582682927	0.430618711742739	1.17955698998486	0.000570069932872478	0.000828498760989328
CHRM4	0.670657695121951	0.160721514757261	-2.06101353390746	2.31124055845433e-19	2.12875670419861e-18
DDN	0.0363905009268293	1.0880807060166	4.90207984862155	7.23195167061718e-26	2.31572318427611e-23
CCDC150	0.0718122904878049	0.340076844373444	2.24355809333951	3.60536649088752e-21	5.15017891371167e-20
LINC01301	0.0956061465853659	0.310575415848548	1.69976835697997	6.41706773233037e-07	1.25359554998743e-06
RPL9P29	0.183457829512195	0.513824438319502	1.48582703233031	4.19930981479297e-10	1.13109967014745e-09
POLD1	5.03683736585366	10.8595667284232	1.10837649033245	2.4098662466445e-18	1.85054996789691e-17
CASD1	8.54892497560976	3.78310100767635	-1.17617371656474	8.51372067453488e-21	1.11730953087321e-19
AC245100.4	0.250191950731707	0.510551908983403	1.02902227534351	0.0403475101376432	0.0481519049677754
LEF1	0.655095426829268	3.11828251224066	2.25097465777753	1.63240816255547e-19	1.55187818046404e-18
PROM2	11.6140132926829	5.33098482784232	-1.12339260912508	2.40880882992296e-13	9.2302441263083e-13
SPERT	0.001696944	0.477512288211618	8.13645509343544	9.46835010316713e-22	1.60838692682075e-20
KRTAP13-2	2.4769646704878	0.0641094654149378	-5.27189210234724	5.03320191012706e-25	5.08962675259322e-23
GINS4	0.741489802439024	2.07733105290456	1.48623239210142	2.36438901920469e-18	1.81926336507728e-17
TLCD1	4.85149674390244	13.6021077365145	1.48732841443105	1.75279482010785e-17	1.15846050494435e-16
AC005096.1	0.0202247307317073	0.236278320103734	3.54629485968497	3.04145514928475e-06	5.55787310093284e-06
IGHD4-17	1.06986801463415	0.400339889004149	-1.41813555302319	7.4888465502328e-09	1.7680413955471e-08
AC007128.1	0.0173443823170732	0.615327241130705	5.14881349528801	1.33944479924937e-22	3.08570178992544e-21
FTH1P20	6.01974804878049	2.78582559093361	-1.11159816595442	2.18397976393107e-14	9.42315860379598e-14
AC135279.1	0.109530715853659	0.352967734460581	1.68820080609142	5.37317257936354e-07	1.05740822254749e-06
UBE2T	8.54837717073171	27.4788929107884	1.68460141202535	1.4104508111417e-22	3.23376986091474e-21
SKP2	4.26862690243902	9.91026440394191	1.21515147881519	7.33235963135847e-19	6.17879936830221e-18
SP6	1.67473862439024	7.77187810062241	2.21432732044486	4.53267659699865e-17	2.79301845600177e-16
RIN1	2.27416940487805	5.46831786473029	1.26575738112381	1.15347483068975e-18	9.40250824015366e-18
AC093673.2	0.0826506863414634	0.421847069626556	2.35162137479115	0.00189872019754928	0.00261900431872455
PLPP2	10.5587856097561	22.8653222323651	1.11471733408627	1.22257665845606e-16	7.04751435311019e-16
FFAR4	9.05148701951219	3.94607059410788	-1.19773805847247	2.14273374473367e-10	5.96383361401825e-10
SNORD14E	0.628228768292683	4.27860000560166	2.76777689720503	7.53108261403599e-16	3.89592596293682e-15
SALL4	0.0334889272195122	1.13218136780913	5.07927711480429	3.16149568667324e-25	3.99617214658243e-23
AC007038.1	0.111301357073171	0.375143471120332	1.75297126699207	6.23719555494858e-07	1.22031810791474e-06
AC105052.2	0.163977110243902	0.357816662863071	1.12572613119116	2.80546707317345e-08	6.26542355886104e-08
FERMT1	20.0124453414634	62.5347423112033	1.64376046550392	1.04703349720365e-19	1.03374381201304e-18
CA7	57.6467168292683	1.29043728680498	-5.48130650840496	3.595359765136e-26	1.96343137838264e-23
GLP2R	2.01641912195122	0.153470154879668	-3.71576551162532	2.34618474086023e-26	1.96343137838264e-23
RBCK1	22.3000614634146	47.3619205850622	1.08667989873358	5.29188747526412e-18	3.81369220038445e-17
SPATA17	0.0783961921951219	0.221947212825726	1.50136110408191	4.05985482256823e-10	1.09522592959848e-09
ENHO	2.64628227804878	0.488916572095436	-2.43630674939687	7.396934109845e-24	3.0628727381994e-22
AC010320.3	0.0815117704878049	0.276711669004149	1.76330317606822	0.000458818218314263	0.000674156808540221
CPEB3	1.53056378292683	0.65770130373444	-1.2185587321219	7.76207022026783e-23	1.97265416854505e-21
AL592295.1	0.169056372195122	0.436053882510373	1.36700202127228	7.13344339632557e-09	1.68859387045915e-08
AL139100.1	1.09748215853659	3.7294050973029	1.76474802830678	0.000507964994597795	0.000742508478485045
PHF19	3.76210014634146	8.51411495020747	1.17831831464917	2.02403213466094e-21	3.09123445176794e-20
E2F7	0.354224221219512	1.46796786190871	2.05108561424601	4.10410286453931e-22	7.92483701873304e-21
SNORA28	0.128137219512195	1.95786647116183	3.93352087917068	0.00119260235996078	0.00167667709219424
TMEM158	2.37830282439024	7.48943952240664	1.65492533544119	5.69774785913259e-15	2.63594581308727e-14
AC005476.1	0.0361427663414634	0.426500639958506	3.5607690679029	0.0119314346865384	0.0151003658937133
PPA1	27.4701526829268	70.8423484854772	1.36674711034256	4.03329315834007e-23	1.15314972397601e-21
MOB3B	11.4765619756098	4.47658674437759	-1.3582194724849	8.54818358171763e-24	3.41447507599877e-22
FCGR2B	1.08257181707317	0.475843464481328	-1.18590377402068	3.25805670948618e-14	1.37545690088679e-13
UTP14A	4.29225195121951	12.7496642966805	1.57065259233951	3.90507249483657e-23	1.12654891656599e-21
RPS20P2	0.0680452956097561	0.215510261016598	1.66318923359818	1.33020952172896e-05	2.27499693261336e-05
UBAC2-AS1	0.380457214634146	0.868668936556017	1.19107222733545	5.78405595878349e-13	2.12118853094307e-12
TFCP2L1	16.164768002439	8.02156186580913	-1.0108977279344	5.45141644124844e-12	1.78978236646798e-11
SBSPON	0.891617104878049	3.47009033576763	1.96047702172555	0.0131893380362955	0.0165972459845
KRT13	0.0399895747073171	0.275534662348548	2.78453797855805	0.000185922168883565	0.000284631285319517
AXL	11.0477433414634	5.38781791970954	-1.03597870762119	4.8215080830344e-13	1.78248287087435e-12
SETD6	1.53812396829268	3.50033214024896	1.18632003831589	2.79500529198195e-23	8.80335027456544e-22
IGKV2D-24	5.77716183902439	1.4024315253527	-2.04243057829326	1.83853435925237e-17	1.2122086700177e-16
AL450405.1	11.2028313414634	26.3770309226141	1.23541878255549	3.0778764937952e-05	5.08253038893745e-05
AC007938.3	0.273264295853659	0.760095164979253	1.47588308467274	4.84044910683801e-11	1.43795940918988e-10
RCSD1	4.30211719512195	1.36852252821577	-1.65242764201646	5.33422326300248e-23	1.44550679198966e-21
RF00275	0.106197651626016	0.306500474239281	1.52913744232244	0.000486087255254808	0.000712371810466104
STUM	2.56620464146341	0.325152271659751	-2.98044881419425	1.66438271640874e-19	1.5791498829808e-18
DLGAP1-AS2	0.698131048780488	3.8017545780083	2.44509562128821	1.35153207017448e-23	4.94609250747853e-22
SOX12	2.29952467317073	6.0869475219917	1.40438325035726	2.84550339779163e-16	1.55801244747138e-15
CUL4A	9.76667829268293	20.5061576639004	1.07011731124617	1.53027932796858e-21	2.43186573434742e-20
AC091390.4	0.259494527073171	0.540232287966805	1.05787575629635	3.35545270849379e-06	6.10519768140983e-06
MTND4P26	0.0199770156097561	0.252816936286307	3.66168013494486	1.60537084078021e-09	4.05628484533274e-09
AC122688.3	0.308645802682927	0.681815368174274	1.14342894622443	2.3008418008281e-11	7.0526601019959e-11
MMP25-AS1	0.370542746341463	0.970781740643153	1.38950698971138	5.13085898410458e-12	1.69002560709071e-11
HIST3H2A	4.11610170731707	15.8757153356432	1.94747106276477	8.80884721389027e-19	7.33294547315744e-18
ANK3	2.71876418292683	0.92848100253112	-1.5500067250757	4.19133400385689e-22	8.07704114504538e-21
LCN12	0.377542371219512	1.88251963022822	2.31795443795108	4.52096791578461e-16	2.41617125357357e-15
ACSF2	15.5652442926829	6.37179493775934	-1.28855647698052	3.43180766161211e-16	1.85995262630616e-15
CHP1	98.3979226829268	39.1997607883817	-1.32778300808411	1.12026504138652e-20	1.41324046225602e-19
MIR4435-2HG	0.622182768292683	1.92472005809129	1.62923828326142	5.01084646470343e-22	9.3197863626667e-21
CLU	45.3771697560976	9.47466612697095	-2.2598196178248	7.68915523811167e-21	1.0216579501372e-19
HECW2	0.174915114878049	0.456458994004149	1.3838302997716	2.82759162165181e-13	1.07407113141155e-12
AL359075.1	0.104612567560976	1.16562184556017	3.47797173679502	1.27061934841663e-12	4.48757528329572e-12
PAXX	14.2233662195122	31.2446390136929	1.13534572644479	2.17063968870826e-19	2.01179451708402e-18
ZNF346-IT1	0.142616468292683	0.321884254294606	1.17440142267907	0.000166092443259121	0.00025565887777099
MEI1	1.35630692341463	0.473494714688797	-1.51826346086468	2.51802604461873e-15	1.21983949559404e-14
RNF112	0.765618082926829	0.156979248842324	-2.2860510436381	3.32428029037819e-24	1.75486808206768e-22
PTH1R	0.738920809756098	0.184654835346473	-2.00058871757682	5.22393875310863e-22	9.60767269492487e-21
RBP4	4.4449125902439	11.4506279703112	1.36519976646963	0.00970224628153693	0.0123975297823337
LINC02473	0.072811338097561	0.214803251383817	1.56078080310167	0.00403079676760399	0.00536908612700884
IL13RA2	0.25471917195122	0.721786453174274	1.50266451526879	7.77825419203231e-06	1.36479368435057e-05
CADM3	6.32025973170732	0.268341505441909	-4.5578417229999	6.04171580056914e-26	2.25264158740736e-23
AC007969.1	9.0131093902439	21.5872146497925	1.26008030203858	2.94148349831476e-12	9.96556558863013e-12
MIR7111	0.359577397560976	2.52071223340249	2.8094571849386	9.73578998931842e-18	6.70683876173449e-17
AC124283.2	0.322953547560976	0.878083737738589	1.4430318598114	1.99958828938773e-12	6.9246737209817e-12
AC135388.1	0	0.619298415622407	Inf	1.65052635152637e-13	6.42064442030293e-13
AL357054.4	1.34433722439024	0.239876207360996	-2.48653310775209	1.60833784342442e-23	5.59800633799155e-22
AL512652.1	0.067943966097561	0.387219027406639	2.51073250607083	2.05746529261521e-12	7.11100569653104e-12
GTF2IRD1	2.52855383170732	13.3535198029046	2.40083566827856	3.80794213132077e-26	1.97735113970449e-23
TENM4	0.142110938463415	0.292020860622407	1.03905382729649	0.00225408144545381	0.00308547070472386
RPS12P27	0.0525591202439024	0.330558130995851	2.65289096966257	0.000254661554381324	0.000384624828577028
AC104667.2	0.322551691463415	0.810757903692946	1.32974080052547	1.38541073642211e-10	3.93872395366647e-10
CAPN10	1.8669193902439	3.93480163485477	1.07563127069293	4.14749148577307e-22	8.0005777024255e-21
WNT11	1.64622819512195	12.4005540237552	2.91316834111542	2.67190515724027e-08	5.98592744706825e-08
RASL12	6.63353002439024	2.34986521182573	-1.49719879674227	1.2722800501753e-09	3.24324221892239e-09
PCDHB9	0.162002789512195	0.583333354626556	1.84830191391957	3.119185696673e-06	5.69179549721515e-06
AC024560.3	0.218266386341463	0.497379055041494	1.18825578779745	0.000177126936520735	0.000271729465935235
DHCR7	10.0517313170732	29.8369058817427	1.56965392078277	8.34209683428878e-21	1.09778566080267e-19
BGN	19.0079453414634	107.811547875519	2.50383721803984	8.00424494252188e-18	5.58813801165236e-17
AP001043.1	0.125220785365854	0.593340748952282	2.24438681166036	4.65902041500669e-10	1.2484485248748e-09
AC004233.2	0.248592166585366	2.68153715373444	3.4312075012979	1.03711754521944e-10	2.98116986778891e-10
AC016894.1	0.0420808709756098	0.23709696966805	2.4942407534143	5.67991705825262e-05	9.16812958415589e-05
MAGI2	0.641531517073171	0.280769032593361	-1.19213632114346	1.49665401890769e-17	9.98791721614222e-17
SLC26A9	0.00475321451219512	0.492894616228216	6.69623190082925	2.24165142340122e-10	6.22292281430539e-10
PRSS51	0.083695736097561	0.810097588651452	3.27486968189916	1.21492653474341e-07	2.5505226739538e-07
AC018410.2	0.105164362439024	0.308165934419087	1.55106149652112	0.00281702646710922	0.00381796906832459
IL17B	0.405319532195122	0.192107352053942	-1.07714696719683	4.2291103154819e-08	9.25970330385798e-08
CBX4	4.96813924390244	16.1382697406639	1.69970839463503	5.6093942285355e-25	5.52683545194116e-23
SLC46A3	17.9851421463415	7.99164319107884	-1.17024148533317	7.56608383947903e-18	5.30150141531403e-17
FBL	51.7146885365854	122.64475473029	1.24583952113789	1.04679853418954e-22	2.5394116461343e-21
RPL24P7	0.0583230814634146	0.311152429481328	2.41548266016833	7.74588833670828e-06	1.35947522255573e-05
FBLN5	7.34972241463415	2.91315186825726	-1.33510884913607	5.85616474008467e-17	3.54041828669751e-16
AC008781.1	0.0735212212195122	0.247056234087137	1.74860682472127	0.00226425698553227	0.003097633826761
AC108161.1	0.148043498536585	0.332122462012448	1.16569416342727	0.00627641021819527	0.00819105213436936
AL161772.1	0.385667144390244	1.10379804844398	1.51704808912295	7.54827867443067e-15	3.43987377067923e-14
SSTR5	0.0738783690243902	1.50223843975104	4.34581799262866	2.50442419724458e-10	6.91144816168631e-10
RPL31P52	0.109002978780488	0.286819042655602	1.39577325065175	0.0303450228833768	0.0366747766659318
AC012065.3	0.191422966341463	0.450399797759336	1.23444224927008	0.000159604435660842	0.0002460467000202
STXBP1	2.80411134146341	6.06470197219917	1.11289311620308	6.56316019220091e-09	1.5600395493351e-08
RCCD1	2.41186031707317	4.89510648049793	1.0211938863518	5.92602983371807e-19	5.06705879818537e-18
AC093535.2	0.760862546341463	0.322406300248963	-1.23875591080271	1.28202905013558e-18	1.03277930516449e-17
IL10	0.5667288	0.236063285580913	-1.26348483939333	1.37918282185282e-13	5.41443391014676e-13
ABCA12	0.0157661202682927	0.259024285763485	4.03818777929355	2.21566604416809e-06	4.10269773579429e-06
MICE	0.204644507317073	0.475708412282158	1.21695759250999	0.000109560608953355	0.000171596187281864
MS4A8	12.2362772878049	2.86144607639004	-2.0963483806316	4.60054611604616e-15	2.15114159609194e-14
RNU1-106P	0.204869828780488	1.94104581950207	3.24405473497301	3.68860991204045e-20	4.04735935122976e-19
SLC25A20	28.525553902439	11.1577342593361	-1.3542108040561	6.19879113766721e-23	1.62923904415869e-21
EHHADH	9.37984048780488	4.26256107448133	-1.13784288329766	1.09011244282866e-17	7.40867717158367e-17
CITED4	2.86502295609756	7.68268042406639	1.42306304454401	2.23310787439405e-08	5.04345851542646e-08
AC011445.2	0.343054972682927	0.718879356099585	1.06730989584018	0.000693412780778558	0.000999290410823465
AUNIP	0.494060568292683	2.61687475560166	2.40508505636764	1.98955404080628e-25	3.29528463672509e-23
PCLAF	3.44215877560976	7.6018666406639	1.14304007051104	1.78322581002352e-12	6.19998506840063e-12
EIF4EP1	0.201187984390244	1.45811302184647	2.85748650043631	3.05884737899778e-11	9.27551052599185e-11
AC106886.1	0.0787521109756098	0.320857644004149	2.02654285287849	4.13477476132509e-09	1.00368196448944e-08
FHL1	37.3039629268293	4.15242717904564	-3.16730212798662	1.67979604887096e-23	5.81512098864104e-22
DHRS9	41.5098129756098	4.37779805076141	-3.24517512264856	6.22283939480723e-24	2.69885808786527e-22
MSRB3	15.0612353902439	3.11405866439834	-2.27397208310642	2.31556526612422e-14	9.96170072952186e-14
GNG12-AS1	0.534789368292683	0.240100307780083	-1.1553335317503	4.4097140430662e-17	2.72511533964075e-16
CACNA1H	7.74002420487805	2.2906748526971	-1.75656538659729	3.11286397719906e-09	7.64801222428715e-09
SNX18P3	0.119597652195122	0.374092123128631	1.64520452040121	1.34274908155763e-05	2.2952169131643e-05
AC104699.1	2.05184549853659	0.473652665788382	-2.11502069253634	1.99155669019652e-16	1.1149119664553e-15
AL356740.3	0.08418609	0.339995620352697	2.01386237968001	0.0183372358698239	0.0227269586354617
AC133435.1	0.274279302195122	1.09277041373444	1.99427266693665	1.27200944393835e-08	2.93706143661899e-08
ACTR3B	0.751663490243902	2.027662956639	1.4316590276342	3.8286429697759e-25	4.37600642985716e-23
SNORD99	1.70498866585366	6.17576780145228	1.85685636193546	3.68509628350674e-16	1.98998750721851e-15
C16orf45	4.67738270731707	1.90862678526971	-1.29316645175213	2.03355520442982e-12	7.030897272397e-12
ARL13A	0.122998602439024	0.257218774854772	1.06435402822002	0.0217496455915323	0.026740637406419
HOXC11	0.0342428013902439	0.525995206460581	3.94117701390043	3.4107569435956e-06	6.19970417760665e-06
SELENOP	104.120515365854	13.164489469917	-2.98353087914503	3.07755806049517e-24	1.67504597779869e-22
NIPAL4	0.399860292926829	0.188874040219917	-1.082071601003	7.9752203063504e-06	1.39832001958305e-05
CALB2	7.98384365853659	1.80383158549793	-2.14601882192009	4.86941463768005e-20	5.20044821755124e-19
EPB41L4A	0.930928078048781	0.306854351796681	-1.60111566800954	8.39399238002425e-19	7.02106119274732e-18
FAM122B	6.32854573170732	13.5235003319502	1.09552269872857	2.80994995726101e-17	1.7965912987972e-16
AL390198.1	0.993627275609756	2.68075585358921	1.43186315171854	0.00110707204890062	0.00156134296964895
AC006277.1	0.202314655121951	0.432054617510373	1.09461287138352	2.30016008620329e-09	5.71933679494331e-09
PCDHGA1	0.0715103373170732	0.229262069278008	1.68077397140243	9.73232484799582e-12	3.10558308095904e-11
AC079907.1	0.239175682439024	0.566658980871369	1.24441005812779	9.70559916887055e-10	2.51142999099677e-09
TMEM206	1.35675111463415	4.2566065346473	1.64954764483574	1.73671188772307e-25	3.08957828692809e-23
FGF20	0.00808916046341463	0.64111964269917	6.30845982085855	7.52636162480236e-08	1.61208456964691e-07
RNF39	0.949493273170732	2.67252563215768	1.49297410034947	1.59998921889982e-12	5.59428441541806e-12
AC011611.2	0.0153624712195122	0.263027168941909	4.09772961500581	6.83982957066565e-08	1.46945818563345e-07
AL117381.1	0.0874989656097561	0.850165581369295	3.28040598620941	0.0294235798635542	0.0356059230281833
AC132192.1	0.0553508029268293	0.298923590788382	2.4331006075238	1.69849345645805e-07	3.50780982252268e-07
KYAT1	0.665878287804878	1.55235433609959	1.22112749639643	2.2117882668478e-18	1.71282374068614e-17
PA2G4P6	0.0592952509756098	0.267674343423237	2.17449039591773	4.77025789010053e-11	1.41874558579724e-10
AL158824.1	0.0610167141463415	0.256121499439834	2.06955196568305	1.32582472982261e-05	2.26769968254979e-05
TNFSF10	50.1961658536585	19.3710571369295	-1.37367448234383	9.57780591261313e-20	9.53463134710031e-19
TBX20	0.0228057198780488	0.2645979898361	3.53633448575665	0.00205975861113704	0.0028317811946888
AC138409.2	0.0905996914634146	0.286187543512448	1.65938283694356	1.84940526997131e-10	5.19330947850903e-10
ID2-AS1	1.0299687804878	0.444796748174274	-1.21138246242252	1.29398402077043e-13	5.09557593586027e-13
SNORA75	0.583292053658537	2.77496220995851	2.25017779947713	3.96411643144079e-05	6.49297263403852e-05
FEN1	10.639231902439	23.482330873444	1.14218161905475	1.28851983991324e-19	1.24654238087881e-18
RNU6ATAC	0.0940805634146342	4.04320203921162	5.42545778682005	0.00884860540871272	0.0113505311602081
WDR27	0.659687180487805	1.61894604979253	1.29520093485239	1.58829550279431e-16	8.9831973786244e-16
FOXRED2	2.33686197560976	5.21173760020747	1.15719192382543	7.41771507003989e-16	3.84038155862777e-15
BNIP3P11	0.315436172926829	1.01502390564315	1.68609368880083	2.03852040409675e-10	5.693573560679e-10
RPL13AP2	0.165198724390244	1.19844080941909	2.85888420463247	8.47226233242246e-07	1.63694264071634e-06
RHCG	0.143825004390244	1.02801536705394	2.83747541111881	1.48632595923101e-10	4.2119145508415e-10
IGHV3-23	452.806005853659	114.65596347417	-1.98158169950121	2.86226735412963e-17	1.8263946421419e-16
TOP2A	9.63985031707317	29.4970707904564	1.61348904434136	6.70015423952388e-20	6.9284210658758e-19
FMO3	0.165155196073171	0.351319050414938	1.08895944932971	2.04239050769403e-05	3.43252324011543e-05
IGKV7-3	1.86311122926829	0.716237734730291	-1.37920337327931	1.13746654197214e-10	3.25792258063666e-10
TTC28	1.66996697560976	0.693229146784232	-1.26841535407606	1.49119871187924e-16	8.48398011588269e-16
AC104785.1	0.153907443414634	0.477371817987552	1.63305039201219	1.73133230436189e-12	6.03156619468812e-12
PHLPP2	8.24578985365854	1.5669935653527	-2.39565843860328	4.79086982216145e-23	1.33208367428637e-21
AC010422.4	0.140275084634146	0.327641843962656	1.22386083570216	0.00860316450752806	0.0110526646394608
GJB4	0.0951779375853659	1.59142541481535	4.06354854066162	1.40011453476507e-20	1.71668159262548e-19
NTSR1	1.9302891202439	0.773224516043568	-1.31985766586676	0.000249446319857151	0.000377094740643569
AC108062.1	0.150256904878049	0.434467764937759	1.53181785135904	3.1273006738597e-12	1.05728404795635e-11
PDE8A	10.5502522926829	5.15924278838174	-1.0320462542589	1.15293343437123e-17	7.80525372606569e-17
AC090515.1	0.245038085609756	0.628876230684647	1.35977010694705	8.66607011432846e-07	1.67203459637068e-06
GPR162	1.00375363170732	0.443445585020747	-1.17857621947002	6.5339578246835e-17	3.91446622031943e-16
AC010997.4	0.0459617331707317	0.213367167240664	2.21483308584642	5.61060523143239e-07	1.10198894205183e-06
TWIST2	1.76624635121951	0.691108987053942	-1.35370143525112	4.00844268465884e-14	1.67349433507932e-13
HES4	2.15166121707317	8.56626833273859	1.99321592856513	2.95224689837508e-11	8.96216142494556e-11
MACROD1	10.0218833414634	24.472249840249	1.28799309127895	9.42183578693067e-14	3.76109975014126e-13
VCAN	2.80474072439024	7.52886821203319	1.42456559448247	2.41140204588517e-07	4.90423070896494e-07
LRRC20	2.74695280487805	6.26235603962656	1.18887340988119	1.01640518765892e-19	1.00557120857316e-18
WDR5B	1.32629092195122	2.65540903630705	1.00153684395453	1.1856704432763e-17	8.00994593061447e-17
ZSCAN18	2.30732241219512	1.00993645773859	-1.19195508649831	1.26289004338605e-13	4.9823216434448e-13
ANKRD36BP2	0.747872947317073	0.232459738979253	-1.68581232880932	2.60565769063777e-15	1.26023089043191e-14
AC087379.1	9.17919627634146	0.385020353817427	-4.57536121790801	3.14268639022167e-23	9.61437527966763e-22
AL035416.1	0.0318220882926829	0.231154993029046	2.86076010632426	0.000181200706503055	0.000277779396317178
SLC6A6	2.13826633414634	17.2424368838174	3.01145021992962	6.41685695140387e-25	5.92726310612128e-23
FADS3	1.1836268902439	2.65697106763485	1.1665681401739	5.5599392822943e-13	2.04250694896215e-12
TRIM58	1.05130936829268	0.384912637821577	-1.44958432795104	4.93313973154191e-14	2.03435101227978e-13
NXPE1	17.8862274219512	3.90000706714938	-2.19730048165375	1.35348962512355e-19	1.30498735565612e-18
AC024293.1	14.5231101463415	29.8387678713693	1.03883752201273	1.18139691355482e-06	2.2473444455573e-06
RPL15P20	0.101128016341463	0.328707011141079	1.70061949413729	0.000268338843168439	0.000404423767947538
RAB11FIP1P1	0.546666141463415	1.13903324292531	1.05907792494928	0.00231134711193832	0.00315803175006327
PASK	0.848305856097561	2.00647910518672	1.24200970603626	1.6296013777584e-20	1.95806949786567e-19
IRAIN	0.11451185804878	0.280689176452282	1.29347643222562	6.15682023893103e-05	9.9096077113665e-05
AC025265.3	0.650772770731707	0.205365079502075	-1.66396300273685	2.77963846140571e-16	1.52412082645513e-15
AC245884.3	0.839576565853659	2.0922720723029	1.31733666318935	4.3488655651689e-05	7.09715060762678e-05
MATN2	18.3260688536585	5.41918371244813	-1.75774988388299	5.06371082137738e-22	9.36372242647965e-21
SH3BP4	7.8416057804878	16.6441515767635	1.08579431158186	2.39423204807615e-19	2.19572221191824e-18
PKP1	0.135831594146341	2.21830014604357	4.02956359027737	4.82246165838855e-20	5.15316773318238e-19
AC006330.1	0.0756377645609756	0.261059049834025	1.78719754095543	4.5845092252895e-07	9.07408836360226e-07
EDIL3	15.5828737073171	3.88348687676349	-2.00453681590233	4.9963287497656e-24	2.29651828395326e-22
MIR4664	1.76790860243902	4.64576815414938	1.39387346659483	8.18733098609963e-10	2.13640079092669e-09
CHST5	6.70960761463415	1.16124197249378	-2.53055977498129	3.87002193644916e-20	4.21512083134908e-19
S100A11	166.924177073171	677.835045145228	2.02174130052559	9.43149540609075e-24	3.67560489324993e-22
ZNF280C	0.535772143902439	1.55711775338174	1.53918656995775	1.44334062420029e-20	1.76517526497519e-19
C5orf46	0.00474376658536585	0.404179171639004	6.41281814318253	3.54932453589401e-17	2.23510889243303e-16
PABPC1P10	0.0717879197560976	0.238923255746888	1.73473428883696	7.51269048878292e-05	0.00011980521444305
SLC6A20	0.968812943414634	5.05190290533195	2.38253686683391	9.74182533428914e-16	4.969986461702e-15
AL031673.1	0.408903926829268	1.26865544906639	1.63346648178397	1.02593748322854e-09	2.64749304043215e-09
C1QB	125.422572195122	54.0556718755187	-1.21427910408505	2.60169322978354e-12	8.87699023687287e-12
TINCR	1.94760685609756	0.246203355585062	-2.98378015437567	1.37059916697063e-24	1.0013114005089e-22
MORN3	0.0764834834146342	0.246994654024896	1.69125967933311	3.74917650604972e-05	6.15876609188896e-05
WDR97	0.0474146480731707	0.287400204159751	2.59965635367174	3.84184771737936e-15	1.81538170668986e-14
RILP	13.9744014146341	5.55481413298755	-1.33097594319088	1.45802270046835e-20	1.7797325377445e-19
AL359880.1	0.0409442682926829	0.402418363153527	3.29696272861936	0.00157407270560971	0.00218705950917554
AL442067.1	0.121299169512195	0.676035312095436	2.47852893342574	1.41248344660153e-08	3.24540115517283e-08
GSTM2	1.14586391463415	0.443488005	-1.36946872691359	1.08929425733571e-19	1.06996986534719e-18
CDK5RAP1	4.05199670731707	9.73376639834025	1.26436514985067	5.80129606707967e-25	5.60102016767848e-23
PDZD4	2.28372250731707	0.276956535313278	-3.04365587388281	2.11309531489452e-24	1.33114076627656e-22
CCR8	0.0784172102439024	0.365983151431535	2.22253501063706	3.50889897608094e-11	1.05701593018882e-10
PTGES3P4	0.0919439619512195	0.472085135892116	2.36022031916913	0.000499902220376783	0.000731502007623696
NCR3	0.693792568292683	0.299013675995851	-1.21429291645996	6.53862691663394e-11	1.91854977014795e-10
FAM227A	0.042818193902439	0.258170160186722	2.59202641239783	1.6193761813827e-22	3.60940540288931e-21
AC084880.1	2.3713874	0.693604467178423	-1.77354627149386	7.17024208595728e-07	1.39394247305753e-06
THBS4	8.19268284878049	2.2546351776971	-1.86144195696661	3.86175309067494e-09	9.40497681976646e-09
ADA	1.99602609512195	4.73510418651452	1.24626558774095	5.4742342552783e-11	1.615692291526e-10
CAPS	2.04883212682927	4.5316586126556	1.14523740097551	0.000348046711803067	0.000518012353696826
AQP9	0.376060260829268	1.5210103496888	2.01599420331645	1.84149184223402e-08	4.18804246742924e-08
IGHV3-33	95.1679387073171	33.5069058972199	-1.50601715233916	8.72025340313359e-15	3.94430926955743e-14
GYPC	8.18278841463415	2.55415608340249	-1.67974585789299	3.49588338199951e-21	5.00494839182985e-20
AC068790.3	0.145592878292683	0.450983155705394	1.63113376207054	0.000435224711414223	0.000640764167080572
MIR4538	1.7292280804878	0.678136310373444	-1.3504809691777	6.03560297468627e-12	1.97247899222057e-11
ZNF878	0.0936314775609756	0.250327422676349	1.41875081306725	1.47528451581162e-10	4.18371090808689e-10
PRKACB	26.0251681463415	7.19766773817427	-1.85430607407658	2.35087369077284e-23	7.6946058297817e-22
AC007216.3	0.0855320270731707	0.346045233340249	2.016423995445	3.01998992295145e-12	1.02207268609593e-11
LINC00244	0.10075508902439	0.241864274502075	1.26334497673366	0.0202779527103521	0.0250096485700343
IGHV1-69D	68.2044497804878	24.490905916722	-1.4776197262617	5.74398372248833e-12	1.88197747715157e-11
AL512343.1	0.110538279756098	0.314944463195021	1.51055138249163	0.0354749810329586	0.0425854926951724
ATAD3C	0.214755536341463	0.980367368692946	2.19062714108107	4.21550807966182e-07	8.3756521959196e-07
VWCE	0.138990856585366	0.397661153568465	1.51654965668651	0.0372997737039027	0.0446727684935222
AC006023.2	0.051214637804878	0.262011135041494	2.35500001007836	0.000138694110363685	0.000215314313382149
LINC02081	0.038514323902439	0.455382424087137	3.56361160543736	1.3515063421809e-18	1.08555565854187e-17
HJURP	2.03845625365854	7.57442597717842	1.89365956288104	6.41685695140387e-25	5.92726310612128e-23
PER1	9.67881663414634	3.42349995165975	-1.49935867729926	9.35398454526803e-08	1.98408153089241e-07
RUNX1	1.93296644146341	5.37805301452282	1.47626738583579	3.32482120680261e-22	6.61281468388184e-21
MAT1A	0.125025345609756	1.17373596374066	3.23081540711332	5.58771320168648e-09	1.33679873216005e-08
SCARNA21	0.161604009756098	5.53963647053942	5.09925640478043	0.00125193117825184	0.00175726708621056
LINC00893	0.20872587	0.430829865041494	1.0455088379175	6.55041960900535e-06	1.15833605106139e-05
RAB9B	1.13550842195122	0.291696686838174	-1.96079750144675	1.30052143144705e-15	6.55480542035471e-15
LY6H	0.916254082439024	0.239806182460581	-1.93387886784003	0.00184657323733622	0.00255018772347188
RCL1	1.80624154390244	4.05714428236515	1.1674737758496	1.25235852020155e-23	4.6450896232881e-22
EIF3B	16.3959070731707	41.3865710539419	1.33582700547437	2.08986210401551e-24	1.3251656965165e-22
AL136162.1	0.190244475365854	0.463315061369295	1.28413902305576	7.11795160211242e-10	1.86733133127594e-09
CDKN2B	34.2801905609756	3.83499504751037	-3.16007850955054	1.22631411322216e-24	9.27605238477849e-23
HSPB3	2.59636489292683	0.760367235788382	-1.77172488110566	4.70008244178022e-15	2.19661113972083e-14
ECE2	1.2609678902439	3.59805669875519	1.51268638217871	6.2448251148403e-22	1.11714920792762e-20
MIR3174	0.16477866097561	0.666325713070539	2.0156981433665	0.0249211622235897	0.0304219003622739
SLC52A2	21.3791728780488	54.1813754004149	1.34159097813556	3.28668837481951e-21	4.7443383730584e-20
GALNT15	1.89225950487805	0.41717120419917	-2.1813984713048	5.86886988615703e-19	5.02489291990798e-18
SPINK2	2.26740417073171	0.242768577053942	-3.2233879757737	2.80973138399729e-24	1.59204786316823e-22
MND1	1.49337631463415	4.77738362074689	1.67764297413131	2.77995454114983e-20	3.15110717398889e-19
PPP1R3C	3.95930117804878	0.871719983049792	-2.18330912820065	3.62916935044309e-14	1.52442568277357e-13
C2orf27A	0.290181002926829	1.05362299742739	1.86033376103356	3.02505384913603e-17	1.92006473747772e-16
GPR171	1.2367791902439	0.583718694273859	-1.08324277206316	6.38778944840791e-12	2.07955066326521e-11
CD44	13.6692550243902	36.468387906639	1.41571180834303	9.19263538187843e-22	1.56715264944126e-20
MUC5AC	0.173464333878049	2.49476156298921	3.84619097159201	2.15774367419398e-10	6.0004988969295e-10
ZSWIM4	1.6012071804878	4.52389989419087	1.49840701491623	3.07755806049517e-24	1.67504597779869e-22
CDCA8	8.64356792682927	20.4463045975104	1.24214125651961	3.75589998885208e-20	4.10945936707375e-19
AC018523.1	0.0849811024390244	0.236528676016598	1.47680113750824	0.00056664176772469	0.000823828095595495
ST6GALNAC4P1	0.152332988536585	0.390880202344398	1.35949811643788	2.40669844061546e-08	5.41387391869159e-08
ARVCF	1.65982846585366	3.73575627738589	1.17036618129426	6.6143798776528e-16	3.449567877018e-15
RPS10P16	0.165793318292683	0.378638672385892	1.19143590336522	0.000576434257161035	0.000837494811164169
GS1-124K5.4	0.868659192682927	2.41451083381743	1.47486876661871	6.00206419383186e-16	3.15248277615467e-15
FAM189A1	2.83550463658537	0.80805399739834	-1.81108190742207	2.96976237070168e-18	2.24717666919431e-17
AADAT	1.21583496097561	2.92677943329876	1.26736661731203	2.01792053401636e-12	6.98186695841101e-12
PNCK	2.97657761039024	0.317684109558091	-3.22798967735815	1.05225781792528e-08	2.45034896650604e-08
DPH2	8.43138343902439	17.6841623257261	1.06861660606977	8.77772396024328e-21	1.14725449284459e-19
SLC36A1	13.0815614390244	3.68270322302905	-1.8286977088502	1.81894816098007e-19	1.71479447540857e-18
RPL36AP13	0.0525712987804878	0.260585695228216	2.30941060735461	1.1214587192581e-05	1.93294934718811e-05
KCNQ1OT1	0.0209546112195122	0.220844686425311	3.3976924613679	5.24781755631348e-17	3.19475027596486e-16
CD1C	2.48854094634146	0.814296633858921	-1.61167378161622	9.4923095267798e-15	4.27922117627481e-14
TMEM75	0.00819376495121951	0.331179576122407	5.33694338637537	9.50629074022049e-11	2.74199615661096e-10
REX1BD	5.72523253658537	13.9982698450207	1.28984232814445	1.11483245937981e-14	4.98586500048051e-14
ANKRD18A	0.141471426341463	0.467951475711618	1.72584824263369	2.09819702206027e-10	5.8492163582727e-10
STON1	2.00321222926829	0.66291986466805	-1.59540888523858	2.0018408318271e-09	5.00668678754154e-09
LINC00582	0.759441624878049	0.152949668983402	-2.31188209042494	3.34478020357481e-19	2.97928892217352e-18
ZG16	414.879315121951	19.4404987645477	-4.41555459147209	8.57841932702133e-25	7.34583652886852e-23
AC024560.2	0.337901688048781	0.681567674917012	1.01225335593651	4.81792262160447e-05	7.82556779104178e-05
AC005089.1	0.0191062576097561	0.478129673715768	4.64528481826987	2.64485256220113e-23	8.43701448468636e-22
HHIP	1.17160149268293	0.324673469639004	-1.85142053020065	2.14943424303693e-19	1.9960060138839e-18
ILK	7.79598502439024	3.47866855435685	-1.16419609296063	3.17786568399073e-14	1.34544586572309e-13
TBRG4	13.9245094146341	29.1024383443983	1.06351353449854	1.73297319007031e-21	2.71136921016457e-20
BANF1P3	0.696844852682927	1.58403222821577	1.18469229667959	0.00116973974973124	0.00164589243942661
FCN3	0.243181051707317	0.510066908630705	1.06865568614073	2.11351948018892e-12	7.29686428982385e-12
ATP5MFP5	0.172269515609756	0.589565912427386	1.77498568459991	8.10684576803214e-05	0.000128863098983372
FRZB	9.61395887804878	4.68356085201245	-1.03752482286702	4.04879159717914e-13	1.51164852228144e-12
SPAAR	0.584332165853659	0.282439114460581	-1.04884880923945	4.01017834387217e-15	1.89166600836769e-14
LY6G6C	0.146962823414634	1.32264507713693	3.16990282243801	1.07198081645217e-16	6.25067296706997e-16
KRT23	0.158788394390244	29.9457548759336	7.55910221828766	2.3219134001185e-22	4.85957757695825e-21
ACP6	1.14565665365854	2.36728150539419	1.04705653249544	2.0663228580874e-21	3.14832173283964e-20
HOXA9	5.20074570731707	11.8189446752282	1.18431081807779	9.68981761610456e-09	2.26457202114362e-08
ELFN1	0.269755731951219	0.738292788526971	1.45253945128139	1.33100055639298e-14	5.89228426036367e-14
UBE2C	15.5678150487805	79.9655839605809	2.36081274274309	4.53205118126011e-25	4.8107347704724e-23
CWH43	13.8171082731707	0.971870148143154	-3.82954833347137	1.94312964070293e-23	6.51541881096429e-22
FOSL1	1.77945019463415	9.79800129585062	2.46105592887655	5.22400350953542e-19	4.50084212684771e-18
FMO4	4.1517532195122	1.41460667446058	-1.55331971893479	3.39564482581949e-22	6.72582722046081e-21
NFXL1	1.84682150487805	4.08086511016598	1.14383058749713	1.57863860295474e-21	2.49222542962773e-20
DCUN1D5	5.97542926829268	18.3321034232365	1.61725806646217	6.22283939480723e-24	2.69885808786527e-22
RPSAP5	0.118762225365854	0.333944453278008	1.49153211976568	0.000228068627437735	0.00034576521257486
HSP90AA2P	0.203571758292683	0.724280607095436	1.83101131826401	2.11294605818868e-10	5.88774947294838e-10
MORC4	2.34319626829268	6.62925192738589	1.50036827902156	1.48338615728779e-21	2.37107306488938e-20
CLIC5	22.9321538292683	6.1664077159751	-1.89486967471145	1.51448756939512e-21	2.41275702079506e-20
CCL28	25.6004285853659	6.2652781536307	-2.03071749701993	2.11858547394201e-20	2.47443055992996e-19
SKA2P1	0.114482446341463	0.240924212116183	1.07345298109075	0.00349456624538792	0.00468862439054735
PRPS1	8.87938270731707	18.0407674875519	1.02272942546875	2.99916991576215e-18	2.26773127082008e-17
MTFR2	1.24444186097561	3.93841056680498	1.66211468477211	3.69418106124497e-22	7.23509691434247e-21
SNORA9B	0.289991851219512	0.600485025103734	1.05011590741685	0.000701553277913998	0.00101049127584989
TNFSF8	0.72618293902439	0.346364793941909	-1.0680407402156	1.05093921426144e-12	3.74615634673067e-12
PROB1	1.92075664878049	0.956552433008299	-1.00575879105838	7.15410045363251e-12	2.31400222248555e-11
RPS19P1	0.324025147804878	4.74143855707469	3.87114714953971	1.56205368497464e-10	4.41804266508006e-10
SLC3A1	6.00386542439024	2.27328530473859	-1.40111288109663	3.37511534092235e-08	7.47333076468147e-08
CBX3	22.2597717073171	56.2432410726141	1.33724093683567	8.01227836536904e-20	8.14928026648149e-19
AL024507.2	0.113097114634146	0.266985331016597	1.23919835470173	1.37050271009721e-15	6.876861932764e-15
CES2	150.914309512195	40.7182140186722	-1.88998341848955	5.98860881391139e-22	1.07935404448105e-20
IGKV1OR2-6	7.6409719902439	1.37936087504149	-2.46975622074323	7.41040795284409e-19	6.23636303101154e-18
SLC30A2	0.34586358097561	1.30974418843361	1.92101004778197	0.00019932468093838	0.000304228240774475
TMEM97	8.01195931707317	27.5930494356846	1.78407790381149	3.11171498345911e-24	1.68885254172881e-22
SUV39H1	2.65094107317073	6.88876429875519	1.37774061520501	3.5441338717195e-23	1.04437797664642e-21
AC053503.4	3.35330225121951	1.50407877761411	-1.15670239530383	2.44588490605982e-09	6.06749989672399e-09
MAP1A	3.53013571463415	1.1839598166805	-1.57610353132245	2.49606578526611e-07	5.06890518257243e-07
IGHV7-56	2.31397906390244	0.71262054973029	-1.69916981952821	8.96735685781243e-13	3.22881985212051e-12
IL16	2.22406416829268	0.656612288651452	-1.76008475738652	4.28039956650204e-22	8.19933368606218e-21
RPL10P8	0.172136142682927	0.738875378568465	2.10178100901766	6.12263510291287e-09	1.46002467707912e-08
TBX10	6.9427784095122	2.59219597587137	-1.42133833277702	1.10489356774765e-09	2.83695222488327e-09
AP000892.2	0.133165242682927	0.271151150809129	1.02587971813743	0.00654301381744158	0.0085198864435449
AC024361.3	0.141133400487805	0.382237872427386	1.43741127365891	4.09415565120252e-07	8.1429619592706e-07
ITGAX	1.15011963170732	2.35893044107884	1.03634894433357	0.000126119735541688	0.000196539741987384
ORM1	0.0482243163414634	4.99470207790456	6.69449403117389	3.56845383962703e-07	7.14025240791024e-07
AL110115.1	0.0384896619512195	0.348742525684647	3.17961939181351	2.2934858991811e-06	4.24148085291813e-06
AL139396.1	0.603602683658537	2.00014853157676	1.72843601359462	0.026189924622955	0.0318613956677537
SFRP2	66.8397576585366	30.6007243944191	-1.12714069715464	3.0398514168814e-11	9.22081864107078e-11
NUP107	2.97157531707317	6.44996185767635	1.11806268134798	4.51134140488389e-22	8.55640695084247e-21
RDH5	2.92431568292683	0.648409812302905	-2.17312123187778	7.83368564869255e-26	2.31572318427611e-23
AC145423.3	0.121244270487805	0.38528040560166	1.66799224300207	2.08092159884626e-09	5.19770497642137e-09
KIF1A	0.75873082195122	0.159749413680498	-2.24777750943101	3.4939778158715e-22	6.89217615773502e-21
AL592301.1	0.06302473	0.284288075871369	2.1733636504825	2.47348196836507e-08	5.5562970955452e-08
KRT6B	0.178574196243902	8.34836733840871	5.54689854930914	3.2733644179104e-19	2.92109384864433e-18
IGKV4-1	640.962900731707	160.890684606411	-1.99416005729206	3.02505384913603e-17	1.92006473747772e-16
CELSR1	0.6912482	3.78725574813278	2.45387712400041	1.5950919553765e-21	2.51406905157085e-20
GOLGA8A	0.84500403902439	2.11589285329876	1.3242364302212	0.00080959008884605	0.00115854717540587
FCRLB	0.157084918536585	0.354696225435685	1.1750393011392	8.79416859451832e-07	1.69522675623028e-06
SLC20A1	31.289904	11.3296188858921	-1.46559790074775	6.64797784948743e-09	1.57902829054521e-08
AC095059.2	0.0187130090243902	0.299003727863071	3.99805000591036	1.04988408297477e-05	1.8161788149535e-05
ZNF37BP	0.598103863414634	1.39472572095436	1.22151349577398	1.38171221401247e-11	4.33700976438843e-11
PRELID3A	0.352976704878049	1.47581426012448	2.06386628183834	5.33670533263272e-24	2.40126743690568e-22
ITM2A	14.0578838780488	3.24573768070539	-2.11476113138877	2.49478970489454e-24	1.48858368323412e-22
HSPA8P1	0.244092919512195	0.592638866058091	1.27972279632151	6.92581748310118e-06	1.22157102086499e-05
IGLV2-18	40.9966935121951	14.708332491971	-1.47887386225518	3.9763838725018e-17	2.4820748324359e-16
RPL23AP65	0.774419573170732	3.2286760633195	2.05975537923164	1.5703390746593e-07	3.2571439751084e-07
MYOCD	3.53931109268293	0.531698227616183	-2.73478901262351	1.00639385611995e-19	9.98752332522345e-19
PITX1	4.61750529512195	15.8998160487552	1.78382455376693	2.88355565690229e-19	2.60714140405006e-18
AP001107.5	1.19300842097561	0.15553606246888	-2.93928320009547	4.51195030403427e-17	2.78292459683501e-16
WFDC1	2.90470414634146	1.15652569228216	-1.32859391200366	1.46596059833805e-10	4.15849711735848e-10
TELO2	7.29285331707317	15.631454196888	1.09989671653304	1.37209479437388e-20	1.68771173395041e-19
AL365181.3	4.58220282926829	11.616130103112	1.3420162915723	2.23946351539284e-14	9.64726738144454e-14
IGLV2-34	3.65236275609756	1.40651785545643	-1.37670219477696	1.37870797189263e-12	4.85415361260273e-12
AC092718.7	0.125590527317073	0.253230042136929	1.01172091727361	0.0153614685033579	0.0191975951888653
PPM1H	1.39499064146341	7.72954453381743	2.47012796181511	2.22787506511256e-25	3.45194867951674e-23
KIAA0513	6.24580807317073	1.70278511761411	-1.87499185150846	1.8093772450765e-24	1.21550926607185e-22
TRMU	1.9433243902439	3.9685476780083	1.03008439457571	1.41441365806284e-20	1.73089997530964e-19
AP001628.1	0.206783105121951	0.829571996390042	2.00424887694402	1.91200803376089e-09	4.79574547684699e-09
SLC29A1	13.6655762682927	33.5928003941909	1.29760576923057	7.76851883175168e-17	4.61523043643924e-16
SNORD12C	0.0727786829268293	1.21381871307054	4.05989321424652	1.55271457246829e-11	4.84447955193785e-11
AP001528.3	0.589295368292683	0.213833290248963	-1.46250445311749	1.99547102877623e-17	1.30582373555442e-16
BMX	2.72389699756098	0.533417022489627	-2.35233637953082	5.27725098980674e-23	1.43411348326955e-21
Z97353.1	0.30105776902439	2.75765266165975	3.19532850172696	1.98418075544299e-05	3.33701548094592e-05
RETREG1	15.2311329756098	6.97473659917012	-1.1268126216994	4.80771365913753e-14	1.98731933160519e-13
AL592166.1	0.176258052682927	0.375565264813278	1.0913744662697	1.51856280379646e-10	4.30149576160888e-10
Z73417.1	0.100162589512195	0.790845642780083	2.98105237102934	6.92443201808691e-13	2.51634409615101e-12
AC009065.2	7.5954003902439	17.5392349004149	1.20738789238973	3.65253985015086e-16	1.97346029642712e-15
LINC02576	0.72687012	0.349554998796681	-1.05617813444601	1.47434359450893e-10	4.18165979942428e-10
PUS7	2.34831554634146	8.67985068609958	1.88604394676563	1.8093772450765e-24	1.21550926607185e-22
TMSB10P2	0.154272946341463	0.638027501037344	2.04813352035685	0.0003267141166371	0.000487735689428796
MRGPRF	17.9680287073171	3.28526242178423	-2.4513516172737	9.65671440276813e-16	4.93049305927143e-15
LINC01748	0.075510416097561	1.35468518788797	4.1651381486247	6.36697330340718e-16	3.33139047054363e-15
KCNK9	0.027222626	0.239265808871369	3.13573610359349	2.5152485853645e-10	6.9403232903358e-10
SAMD10	2.41934366097561	7.6636885526971	1.66342321742532	2.26773129551474e-21	3.41457064112263e-20
FOXD1	0.122243113292683	1.03427781310166	3.08079865739309	1.33616826096682e-05	2.28457780528215e-05
AL365277.1	0.168718229268293	0.513985967759336	1.60711311424333	0.001403212286178	0.00196000855356873
FBXL22	2.10604055853659	0.455383311410788	-2.20937989371803	5.09345198905931e-14	2.09775976561193e-13
SLC12A9-AS1	0.648840214634146	3.2516731379668	2.32524709868287	2.92955600919656e-22	5.94984773833969e-21
CTSW	4.0994366804878	1.63818787072614	-1.32332485934639	1.71553609244936e-12	5.97870396231263e-12
SNHG22	0.175256475853659	0.713544371188797	2.02553539148635	6.78363299462355e-07	1.32197931560708e-06
TMTC1	1.47209280731707	0.438629450145228	-1.74679404343646	6.88783428557487e-18	4.85814831603341e-17
SSBP2	1.75654809268293	0.479019120186722	-1.87458792896076	2.88708572352021e-23	9.00480162434964e-22
AC105219.3	0.0585469548780488	0.41192120686722	2.81470236124916	2.51407703671683e-21	3.75354445565423e-20
AC005841.1	0.0691086019512195	0.331631817406639	2.26264522923592	5.63696495466041e-10	1.49569130885086e-09
TMEM171	45.3538296585366	10.322817913278	-2.13538752638653	3.05585341820668e-22	6.16723862647111e-21
RN7SL648P	0.0402537734146341	1.86982540973029	5.53763572940789	0.0027428720218273	0.00372245533342996
FANCA	1.01414233658537	3.10940424004149	1.61637803611081	6.82641566295175e-23	1.77237735313908e-21
MAP1B	2.85359928292683	1.17982685948133	-1.27420759989696	1.61461852415417e-11	5.0302684781213e-11
SLC35E4	1.37016246097561	4.31508297634855	1.65504133726022	2.65859282484511e-17	1.70663360988136e-16
TRAT1	0.581661912195122	0.249924609991701	-1.21868786803021	2.34529876272292e-13	8.99764878757897e-13
ODF3L2	0.0826782163414634	0.210342364253112	1.34716027680926	0.000503452566242404	0.000736304647576715
AC010655.2	0.0565820273170732	0.268705892261411	2.24761218343323	5.9244260374417e-12	1.9368066095988e-11
AC021945.1	0.0452165891463415	0.27554470219917	2.60736231573592	3.51467263739898e-16	1.90325268834122e-15
SULT2B1	1.16662645609756	10.4994411567012	3.16989793966932	4.65578102424089e-22	8.78698632797055e-21
PLN	33.8256725365854	3.36413904533195	-3.32980937790317	5.90985761744785e-17	3.57065315938701e-16
AC098591.2	0.14297611097561	2.89778614195021	4.3411051062615	6.2485704432593e-13	2.28543277986562e-12
AL590326.1	0.230794630487805	0.671028488589212	1.53976435790015	5.65299566326509e-09	1.35222865635349e-08
IGHV3-21	156.942557878049	30.874610595	-2.34574377282713	2.10850096821969e-18	1.63944269940934e-17
RPS15AP38	0.289606225365854	0.631774882697095	1.12531796650953	0.00328797744736329	0.00442411308188185
SERBP1P5	0.234320213414634	0.476436634709544	1.0238029385099	1.55684486054482e-05	2.64190605066663e-05
XRCC2	0.430557997560976	2.21323454211618	2.36187685378445	2.13667835970421e-24	1.33719874022791e-22
ZNF667-AS1	1.34700295609756	0.382472758174274	-1.81632411704939	1.50906282481517e-18	1.19857891910599e-17
VPS9D1-AS1	1.27272305121951	8.6508755379668	2.76492763430558	2.7649627790034e-23	8.72302625172288e-22
DPP10	0.652220682926829	0.240087129091286	-1.441802128168	7.89911707459531e-15	3.59293883414298e-14
KIAA1024	0.0899308382926829	0.232559022676349	1.37070909171112	2.21777358846208e-11	6.81325295093091e-11
AC124944.2	0.157808096829268	0.373391498651452	1.24251785161765	3.78809072811922e-05	6.21949984270677e-05
DHX34	2.76629270731707	7.88835678838174	1.51177098672608	4.34891199219845e-23	1.22695515574315e-21
KLHL7-DT	0.0984268641219512	0.237934102329876	1.2734380272391	0.000915146116329339	0.00130126571440465
AL035071.1	1.85265357560976	3.98297053630705	1.10425166791594	1.23032262765568e-09	3.14254036760816e-09
ACKR4	0.883165324390244	0.348858794954357	-1.34004032350345	6.54785195434037e-13	2.38898366119904e-12
AC011979.1	0.479279992682927	0.960734822697095	1.00326956376088	1.1651122488495e-05	2.00581142734405e-05
IGKV2D-30	3.78587002365854	0.397200274419087	-3.2526863566288	5.83687011071517e-21	7.95910471520018e-20
TNXB	7.12804008536585	0.48559394506639	-3.87568311237908	1.24004555342383e-24	9.34313537958119e-23
ARHGEF38	0.7448482	1.73202717539419	1.21744322651685	2.54794395030895e-13	9.72846723316492e-13
LINC00346	0.15717244097561	0.713950660746888	2.18347610296513	2.80019558781356e-19	2.53894090744039e-18
AP003108.5	0.130252591463415	0.415326257593361	1.67293300796162	1.48033999209438e-06	2.78868244613289e-06
MTHFD2	7.05858636585366	20.7285600186722	1.55416871137044	3.25545983082024e-22	6.48156992016055e-21
PNOC	1.0132238804878	0.244173352910788	-2.05297531512594	4.55360296193006e-19	3.97304365526224e-18
MRPL3P1	0.0346435573170732	0.224610023941909	2.69676333049705	1.95750478176213e-10	5.47605407280079e-10
AC012184.3	0.239968542926829	0.504355381244813	1.07159535279973	8.15914412989707e-09	1.91970070968567e-08
U73166.1	0.0816832646341463	0.261258436350622	1.67736519165438	3.22451470080193e-12	1.08708296612208e-11
MIR4648	0.0368311024390244	0.50831292966805	3.78672044211509	3.94255493368818e-07	7.85282064492546e-07
AC106795.1	1.34864458780488	3.07486800091286	1.18901427843462	9.0451121272365e-14	3.62124899563648e-13
CTSV	1.05861874634146	4.07243784616183	1.94370957341127	3.58645644417112e-15	1.69929932581652e-14
MTND3P10	0.0167807107317073	0.250723276970954	3.90122021495469	8.48679703531175e-05	0.000134546440662963
SORBS2	4.90815590243902	1.50212934307054	-1.70817203183499	3.4665930890092e-11	1.044764167325e-10
RPL12P19	0.114000242439024	0.312872409896266	1.45653755015475	4.72456338454586e-06	8.46842394880862e-06
MZT1	5.80408153658537	17.5700727962656	1.59798047687748	2.70143927618458e-18	2.06045068730982e-17
TCEA3	42.4422373170732	16.1117923284232	-1.39738371597848	1.64547676774181e-21	2.58923383608709e-20
LARGE1	4.82274570731707	2.25322288802905	-1.09786471046914	2.3219134001185e-22	4.85957757695825e-21
LAMTOR5P1	0.0369292814634146	0.277789577759336	2.91115537534738	0.0108751771684807	0.01381635779528
S1PR1	7.49475041463415	3.58692234377593	-1.063133923724	4.36987953513647e-15	2.04876758195649e-14
INTS13	4.49732358536585	11.6131444141079	1.36862005836351	1.49885705533056e-21	2.39182230930781e-20
TFAP4	1.38847546585366	4.30434747012448	1.63229285952994	2.08168859879545e-25	3.33295692072141e-23
NUDT1	5.04075329268293	12.3597567686722	1.29393910028261	3.61719720815699e-22	7.1060541881718e-21
PRIM1	2.83267017073171	5.77371428796681	1.02733709005929	5.79355724792399e-16	3.04879801162322e-15
DCUN1D2-AS	0.140197473170732	0.355274044128631	1.34147194367461	0.000806639344655522	0.00115466858358416
ODAM	0.509904941463415	2.75623578363071	2.43439908518997	4.20345023745719e-08	9.20666773965629e-08
TRMT6	3.46577892682927	8.23416695850622	1.2484430698775	2.38702069823778e-18	1.83520722990166e-17
ACKR1	13.9381677317073	3.07863599133195	-2.17867771880328	1.84404783365598e-21	2.8526540193781e-20
AL691432.2	3.57125973170732	1.72310351887967	-1.05142368557319	5.60293819212916e-21	7.65641902456455e-20
ITGA8	2.08016734634146	0.603204825124481	-1.78597972159018	1.35153207017448e-23	4.94609250747853e-22
CEACAM3	0.598370280487805	0.276931785854772	-1.11150786826566	6.93431733797226e-13	2.51945989059117e-12
ANGPT2	0.452865809756098	1.30427598589212	1.5260936486325	1.26566676433243e-17	8.52339836772484e-17
LINC00659	0.034895416097561	2.83767105419087	6.34552601535829	5.26572424497624e-24	2.38621929712009e-22
HEPHL1	0.0531453634146341	0.485707075296681	3.19207076560579	7.1309653346921e-06	1.25671653802458e-05
VSIR	22.1569902439024	7.32895779979253	-1.59608195981069	3.09101060487372e-25	3.98574407727777e-23
AHRR	0.54807867902439	0.236377242178423	-1.2132918700004	2.66838810156006e-14	1.14156625685312e-13
FAXDC2	6.09864929268293	2.01350931307054	-1.5987776098624	2.8201952750544e-16	1.54459554787971e-15
CLDN9	0.185272374146341	1.24574933360996	2.74929411916544	5.015456036553e-12	1.65315405765566e-11
CLMN	8.17868902439024	3.40958607033195	-1.26227300552377	7.92951714624306e-18	5.53797938679636e-17
TENT5C	17.1544032682927	4.27998270373444	-2.00290206976168	5.05790793736883e-21	6.98114836211691e-20
LINC01593	0.00231191463414634	0.322767322697095	7.12526258751917	1.05125880598748e-11	3.34512014565046e-11
RPS13P2	1.91190395609756	5.99224611369295	1.64808682762205	4.6625039752458e-09	1.12580983883873e-08
HIST2H2AC	1.05323677804878	5.83044337261411	2.46877579154221	0.00153719502088808	0.00213845012552969
EDNRA	0.922711534146341	3.74506021761411	2.02103732027615	6.42078487115993e-15	2.95620751808281e-14
AF001548.1	1.6070070395122	0.182941122987552	-3.13492493143637	3.9958579518504e-14	1.66860288695722e-13
SMIM25	0.659043173170732	1.66552786099585	1.33753460489903	3.50734463916431e-12	1.17747007779598e-11
MEIS2	1.55067614146341	0.437730300228216	-1.8247832534714	5.09211198849633e-12	1.67755054243793e-11
AP006621.4	0.266539765121951	0.62973446253112	1.24039283670489	3.29710346170866e-05	5.43380072137661e-05
VPREB3	5.28792585365854	1.11846645298755	-2.24117996257846	1.57340040475468e-16	8.91313398351381e-16
TACC3	4.87348824390244	11.2945021562241	1.21259401106213	1.74206515582854e-18	1.37004903147498e-17
NKD2	0.457388717073171	10.763279306722	4.55655311077969	1.81242488187794e-23	6.18510111110495e-22
EVX1	0.207853636341463	2.4399305854917	3.55320021175143	4.27924178897675e-11	1.2802409294863e-10
AL109936.1	0.0946082243902439	0.229463378506224	1.27822641420561	0.00999115608255218	0.0127438147655895
TRIM29	0.450829577073171	9.77725704211618	4.438775708446	1.76967144304648e-24	1.20806815605531e-22
NAAA	27.2472932926829	7.25731236099585	-1.90860565040709	3.25545983082024e-22	6.48156992016055e-21
TTLL6	1.8806740804878	0.419818529589212	-2.16341210289283	6.20594189378587e-21	8.42058120481174e-20
EPYC	0.00620888585365854	0.83557407369917	7.0722895098179	1.69398532532713e-14	7.41210203951495e-14
RPS12P26	0.559548357073171	1.58276071043568	1.50010843647629	0.00208993184118857	0.00287123094189673
GAPLINC	0.207990685365854	0.568930682074689	1.45173396646701	1.45542844454161e-11	4.55427620580554e-11
PDRG1	7.19133317073171	21.6376401846473	1.58921201078709	4.07695285280639e-23	1.16217351870874e-21
AC090527.3	0.0775475470731707	0.22289427313278	1.52320649679113	3.81048336166145e-06	6.89107839115224e-06
AC010997.3	0.102097694878049	0.235023261493776	1.20285326102961	1.37395083591817e-06	2.59871209002715e-06
IGKV2-4	0.821205501219512	0.315955431514523	-1.37802222498069	1.11597692046272e-11	3.53816247076737e-11
SUV39H2	1.84618666097561	4.56033164688797	1.30459032136329	1.4230667213954e-21	2.29374000991358e-20
LRRC66	6.73256272926829	2.09654566182573	-1.68314151502538	1.6979458561284e-19	1.60781832103474e-18
CXCL1	9.83455726341463	69.6210702219917	2.82359198030838	8.80884721389027e-19	7.33294547315744e-18
AL355472.2	1.44330548292683	3.21742469128631	1.15652969449942	0.000763656304396809	0.0010950986960897
PROZ	0.0758938941463415	0.24049687939834	1.66396244722421	6.30684406530187e-09	1.50227367997328e-08
RPL7AP10	0.144210530243902	0.328067025145228	1.18581407825264	0.00408951102479093	0.00544201241995485
WDR74	3.88281587804878	9.90130172614108	1.35051491236317	9.28040450470807e-25	7.54417240065578e-23
RF00134	0.472796451219512	1.42290457572614	1.58954780173601	2.65135713136722e-08	5.9433583671635e-08
GNAI1	7.22349292682927	2.67566151141079	-1.4328010051696	2.72464554411515e-20	3.09388976590333e-19
AC092964.1	0.0196691668292683	0.364318252946058	4.21119152572078	2.97391817232926e-07	5.99432331566954e-07
AC232271.1	0.401612856097561	0.808009356970954	1.0085665474952	4.30857079211226e-08	9.42723728833309e-08
RPS7P15	0.0291460190243902	0.294081395871369	3.33484477138079	5.58876394089431e-05	9.02554607013553e-05
IGHV3-47	3.51606692439024	1.22277660176349	-1.52380167967188	6.00477890240427e-14	2.45114169742197e-13
AL096701.1	0.136495562926829	0.424158283672199	1.63574868346791	5.09952485286009e-10	1.36098306706488e-09
RPS15AP24	0.197080089756098	0.971302962095436	2.30113932747908	1.74133005092772e-07	3.59164511738854e-07
AC008555.8	0.465918029268293	1.03005216591286	1.14456933954843	1.8755519013634e-10	5.26136724638976e-10
MAP3K20-AS1	0.0563251988536585	1.19924676311618	4.41220423350332	1.72547192135513e-18	1.35866770594246e-17
AC096537.1	0.0215536992682927	0.250402420145228	3.5382411001301	7.50158565354706e-11	2.18839910661402e-10
ALKBH2	3.021467	7.83276550809129	1.37427258338423	4.8426412276834e-23	1.34259258163753e-21
ZNF337-AS1	0.148635603902439	0.388363048278008	1.38562620082942	7.10042964074828e-12	2.2981899374612e-11
TDO2	0.320178066341463	1.23818326493776	1.95127848016044	5.13276839262309e-07	1.01217160143146e-06
AC007014.2	0.0532769324390244	0.271976869481328	2.35190103847706	6.32883054531379e-08	1.36486498223273e-07
SHISA2	0.16534658097561	1.49875994703319	3.18020420960195	2.03486160037893e-20	2.38388999561466e-19
KRR1P1	0.0771922870731707	0.525791868962656	2.76796322368298	0.000175931003658438	0.000269981020230796
ROR2	3.3515557902439	1.54011408755187	-1.12179372336524	1.31679189677577e-06	2.49330075024666e-06
SNCG	6.1341582195122	1.92871170929461	-1.66922786353124	8.41980422129316e-20	8.53217211078347e-19
ATP6V1F	60.3909265853659	127.556239188797	1.07872975384426	1.08666106911165e-20	1.3817352164687e-19
SLC38A4	3.75766040731707	1.14925745570332	-1.70913266580288	5.61886151587554e-12	1.84227421645909e-11
AP005899.1	0.225362364634146	0.535237826659751	1.24793347211371	0.000663423336928121	0.000958156248395098
Z74021.1	1.62558891463415	4.39515951390042	1.43495305707627	4.23915855087303e-06	7.63183594808129e-06
AC012676.4	0.0894959448780488	0.219849614045643	1.29662278036695	4.61530639656451e-05	7.51028049438417e-05
AC108704.2	0.15410980195122	0.351525072074689	1.18966896584889	0.00184696357057734	0.00255054345443128
CHMP4BP1	0.543815022682927	1.18923473302905	1.1288455936884	2.23457939776564e-10	6.20508367817188e-10
GPC2	0.175543677073171	0.531799404273859	1.59905212851278	2.94876038169547e-14	1.25369624283061e-13
P2RX1	2.30496585121951	0.501036386452282	-2.20175809256285	3.39883677236387e-24	1.7745068181366e-22
SHISA3	3.28996350731707	0.578078774024896	-2.50873357613002	9.04613281462117e-21	1.17482567015352e-19
PPP1R13L	3.50567848780488	8.72634975103735	1.31568460795536	1.00812023658564e-18	8.305752189331e-18
RHPN1	0.703948007317073	7.92312922572614	3.49252955034759	4.33283811795251e-25	4.70321009944755e-23
CFAP300	0.192271829268293	0.413898959522822	1.1061312203509	0.0244908344658737	0.0299226214486346
HSPB8	33.8661633902439	2.99453687925311	-3.49943975184669	1.90544191406536e-17	1.25031610296919e-16
IGKV1D-27	5.8661100997561	1.01462421288382	-2.53145865466843	2.21337070749519e-16	1.23056255022595e-15
FAM92A1P1	0.0973927804878049	0.411933600560166	2.08052507103595	1.17457678279058e-15	5.94811379223917e-15
CLDN5	8.86416480487805	2.53323348906639	-1.80700464768751	2.81633346093656e-21	4.15912488739232e-20
SQLE	6.66913114634146	25.8702683941909	1.95572429689592	2.66652176150645e-19	2.4269011181347e-18
FANCG	3.66544663414634	7.56801882987552	1.04592667697616	3.2530473474934e-21	4.70638544332761e-20
PAH	0.0113935558292683	0.693080978354772	5.92673394918987	3.42463458040122e-16	1.85658871877112e-15
RNVU1-15	0.0805646248780488	1.2813657336722	3.99139200049524	0.00920400805981636	0.0117828229513094
NQO1	33.0958256585366	69.9814513817427	1.0803233227829	6.43790386424209e-09	1.53121375270715e-08
BMP6	2.6372173902439	0.619938724856846	-2.0888189691203	3.81270695537152e-22	7.42183776429109e-21
UST	1.60647052195122	0.6279646525	-1.35513924955444	2.48832699777151e-16	1.37380157840264e-15
SLC4A4	33.8126638780488	1.38583640459544	-4.6087348160115	4.84546716421207e-26	1.98076511970227e-23
ASCL2	4.30120905609756	77.7445908016598	4.17592814213621	4.75460696889182e-22	8.92092418880064e-21
TRIM31-AS1	1.35551221243902	2.98916062572614	1.14090231270801	3.89526396515204e-10	1.05452594846366e-09
NTS	6.44548261658537	1.74070194112033	-1.88861919418256	3.24227367391806e-06	5.90798597277956e-06
LAIR2	0.101050467560976	0.630986110373444	2.64253225104068	3.15016725882548e-12	1.06447016135247e-11
SLC9A7	0.420902880487805	1.39876674045643	1.73259610945345	5.79935333301704e-11	1.70815538229735e-10
SLC35G1	3.73928863170732	1.57835998775934	-1.24433754701453	1.9351820001849e-18	1.51202325211681e-17
RAB37	2.3995129	0.924727909979253	-1.37564073154845	2.73323795178754e-17	1.74929049859074e-16
SAPCD1	0.132413722682927	0.615316391182573	2.21627578101336	6.53394812590808e-17	3.91446622031943e-16
SST	31.2584763414634	0.612108468506224	-5.67431631937854	6.96122292577536e-26	2.30908161685511e-23
AC009269.5	0.0896700612195122	0.416265235124481	2.21480478734763	0.000326598142576638	0.000487600443960288
HPGD	37.5101941463415	5.81575893910788	-2.68924335368669	1.87059645190736e-24	1.23504362991396e-22
NR3C1	4.97682536585366	1.53890240394191	-1.69332402459461	8.18841922153588e-23	2.06733375168684e-21
CROT	6.34074319512195	2.87590462821577	-1.1406361143919	4.63690749566494e-18	3.37074928922476e-17
RAET1E-AS1	0.0624289835365854	0.374275506732365	2.58381275748827	2.73582730416122e-08	6.12342148122664e-08
C9orf163	0.0738683382439024	0.304346487842324	2.04268668922615	7.56596477962969e-18	5.30150141531403e-17
IGHV3-73	67.0424338780488	14.5248458105602	-2.20655167624444	1.31237648667278e-16	7.53802374841379e-16
GDPD5	0.594140324390244	4.65572558796681	2.97013041430609	3.32206684143255e-23	9.98855559067975e-22
ARMC10	4.92564382926829	11.2193071410788	1.18759936750485	1.28167292655359e-22	2.96684119733423e-21
NAPSB	5.62560648780488	2.03021050259336	-1.47037931824629	6.47463769722545e-17	3.88619850286762e-16
LRRC75A	13.6330951463415	6.53328421120332	-1.06123283060687	3.36098161035676e-18	2.51360605993711e-17
CD163	10.3167514878049	3.84846072460581	-1.42263534106464	2.2955113012909e-13	8.80839996638747e-13
PLA2G16	5.67818834146341	12.8571993634855	1.17907381179004	2.9474255562754e-07	5.94279433442326e-07
CYP2S1	26.6680113658537	75.1372247821577	1.49441758345155	2.46615687347434e-16	1.36273431147721e-15
SNORA11	0.246531787804878	1.46153082157676	2.56763466903637	2.05102887842913e-06	3.81106555524747e-06
TEDC2	0.952869697560976	3.61154069425311	1.92226357856165	1.72586549091862e-22	3.78960613451651e-21
LINC02413	0.0654262314634146	0.29831606873444	2.18890061095382	0.0393696584654304	0.0470316015728604
ECI2	14.7843705121951	5.76190611286307	-1.35945475993778	2.72086039050726e-22	5.5731226740742e-21
FAM129A	13.2866085609756	1.64099026280083	-3.01733431677872	1.85888848374298e-22	4.03557338284225e-21
RGMA	2.77761279268293	0.56018587469917	-2.30986798656635	2.25059695960526e-20	2.60486261354794e-19
PRKAR2B	5.6284212195122	1.56385520292531	-1.84762336100365	7.46031704851112e-22	1.30660958480441e-20
SLN	0.0883560090243902	0.308402673278008	1.80341511098284	0.00137995625400347	0.00192864621431357
AC124067.2	0.559839484634146	6.91787040811203	3.62724284136214	1.21522999129353e-22	2.83696977558602e-21
AOC1	193.372262195122	59.3038497085062	-1.70518320039066	2.70258044544248e-21	4.00344472615932e-20
AC112491.1	1.34204457560976	2.88245891348548	1.10286745285712	1.84544436762168e-05	3.11135694478358e-05
FUT1	0.300053142926829	2.35241441431535	2.9708522890322	1.20772666560056e-25	2.60853914262551e-23
OSBPL3	1.48186529268293	5.85037218921162	1.98111410203101	6.86792333644834e-24	2.88738317424906e-22
IZUMO2	0.0346310401219512	0.375096757983402	3.43712516987217	3.56217435278397e-06	6.46148563444472e-06
ERP27	0.501606704878049	3.6459733883195	2.86167549369288	1.00677531466239e-10	2.89785380084023e-10
TSPAN2	8.2923729	2.87804505149378	-1.52669581901904	4.20498059169511e-08	9.20896980602281e-08
PDIA2	0.267992310243902	1.032166527139	1.94541224053144	2.32509607746285e-05	3.88116830439286e-05
LGALS17A	0.0875756547317073	0.253820048431535	1.53520425349988	2.61274688672121e-08	5.86091137589896e-08
LMNB2	15.575863902439	37.6936559045643	1.27500954530255	1.66287589739856e-20	1.99555494170634e-19
DTL	1.98726634634146	5.3381255813278	1.42554800089487	8.76054618452677e-20	8.82161288486964e-19
ACSL4	4.99138153658537	10.0878677267635	1.01511017268515	7.89798219020192e-11	2.29880217876609e-10
BEND3P1	0.349504009243902	0.791545021008299	1.1793624042179	0.000165077545151994	0.000254239268537496
BTBD11	0.162796327560976	0.462779428381743	1.50725657977992	0.00985482613308606	0.0125791107158505
GAPDHP40	0.233466242195122	1.46228440190871	2.64693806536359	1.66464653717877e-07	3.4419773911769e-07
MIR135B	0.00762311463414634	0.353721286721992	5.53608866079829	2.42869048605033e-08	5.46206605507257e-08
BTBD16	0.0423784787317073	0.602683210373444	3.82999616951318	6.79295035710146e-24	2.87473469627732e-22
CNIH3	0.202861762682927	0.535912004979253	1.40149917644348	8.42980101386497e-15	3.81895229614213e-14
CDCA2	1.29066443902439	3.16410804834025	1.29368490412312	2.3542268640689e-12	8.0843182733433e-12
IGKV1OR2-108	29.5730876268293	4.1398694023444	-2.83662771643748	3.96937823133034e-18	2.9320901175913e-17
LPAL2	0.109778163170732	0.339810727012448	1.63014029049804	1.62333687979803e-13	6.3264039496064e-13
GCC2-AS1	0.142806331463415	0.322184046161826	1.17382511262841	4.98146237006227e-11	1.47767232539766e-10
PTPRC	7.29102656097561	3.42676579342324	-1.0892743647988	2.24794555887436e-12	7.73594447835448e-12
AL117379.1	0.476733043902439	1.66840827543568	1.8072188414129	3.81430372852914e-12	1.27566341065705e-11
TAS2R5	0.246047565609756	0.550037559439834	1.16059289422041	3.22909452226646e-07	6.48302647612695e-07
WASHC5-AS1	0.09645686	0.359806289626556	1.89926465464228	3.7364499990615e-07	7.46008664989802e-07
IGHV3OR16-9	5.95661103902439	0.765994240829876	-2.95908630523655	5.01728816004619e-21	6.94004013095518e-20
CLLU1OS	0.0508696168292683	0.397759399502075	2.96701989108016	1.02557332088671e-05	1.77628596540128e-05
IGHV3-25	1.71146518292683	0.731324207074689	-1.22664892166496	1.24642409916865e-12	4.40916637420426e-12
DNA2	0.931651765853658	2.82764709900415	1.60173936950682	2.61727088561926e-20	2.99319199555969e-19
CYP2W1	1.41322746195122	28.3679967972884	4.32719868417692	2.75396801699445e-11	8.3880766503669e-11
ENTR1	7.36764236585366	18.9109113195021	1.359943950538	5.16373990434065e-24	2.3565542703586e-22
MMS22L	0.321142914634146	0.905936796369295	1.49619493598863	2.16171561921248e-20	2.5202088708695e-19
HRASLS5	0.698876169756098	0.175310751732365	-1.99512237592049	5.58760204930416e-16	2.95011261811709e-15
RPL21P7	0.153883380243902	0.371049710020747	1.26977505383404	0.000478156938090546	0.000701324501558467
AL157786.1	0.480324064878049	0.986134192551867	1.03777588970429	0.0120788019502779	0.0152747990436839
MIR10B	0.619334543902439	0.290248334024896	-1.09343112952748	2.38290765380812e-09	5.91585537570945e-09
IGLV1-50	4.86771379756098	0.866219028360996	-2.49044057598656	9.04235168314659e-19	7.50780911358234e-18
TCEAL3	5.29484534146341	2.56198500145228	-1.04732651499204	2.94299382615046e-13	1.11658255098398e-12
CHAC1	1.60869662195122	5.32170828195021	1.72599714958663	2.53326912370276e-16	1.39660544257392e-15
CLDN10-AS1	0.00492147902439024	0.326520054356847	6.05193584661992	2.76943128827887e-13	1.05385389862749e-12
RPL21P131	0.135180296829268	0.396164836784232	1.55121594637992	3.22300592550083e-05	5.31533157481952e-05
IGLVI-70	6.92633410390244	1.8398202390249	-1.91252716654582	3.79842332507665e-10	1.02990555101182e-09
FAM192BP	0.0743979309756098	0.212939907074689	1.51711194534489	1.82526408074732e-07	3.75998118138191e-07
AL390719.1	0.369428573414634	1.05029243844398	1.50742372014161	3.24928595150802e-12	1.09504527251927e-11
RPS14P8	1.85445453170732	6.72964059821577	1.85953456294857	0.00377528572718048	0.00504447907895671
AC073957.3	0.707436504878049	1.54912818323651	1.1307839539593	3.47712004854509e-07	6.96184946776749e-07
RIMKLA	3.41650524878049	1.30980072037344	-1.3831740136018	4.57440863990577e-17	2.81602413324286e-16
FAP	0.211945261219512	1.84336466607884	3.12057788692411	5.70632723357847e-18	4.08326499585636e-17
SPACA3	0.137821426829268	1.06729607848548	2.95308834596948	0.000138759556458623	0.000215398509997538
LINC02544	0.0189074563414634	0.31768078973029	4.0705506596515	4.21393943167569e-08	9.22753798732449e-08
TMEM156	0.924902831707317	0.313535863427386	-1.56067133374202	3.65211145497826e-16	1.97346029642712e-15
LRRC73	0.215923066585366	0.555584652551867	1.36348937539482	8.91979457213732e-08	1.89533303599286e-07
AL732292.2	0.102331301219512	0.284043008609959	1.47286188729227	5.05597633734953e-08	1.09912280345662e-07
ATP13A4	0.919848216585366	0.163176695618257	-2.49496079200052	1.89155463648857e-20	2.23912785336152e-19
RPL29P11	0.580502502439024	1.5112434936722	1.38036193687169	1.42570194487744e-05	2.4305285576681e-05
SOX4	8.71352797560976	30.8171227427386	1.82240330253166	1.93432415181692e-23	6.49723250504519e-22
RBMS3	0.969220914634146	0.375063765767635	-1.36968964319599	1.28948543671788e-17	8.67467916514728e-17
AC021028.1	0.169015435853659	0.369811548568465	1.12963526721179	0.00329972965300741	0.00443921226145729
SPRED3	0.0954117112195122	0.255328584813278	1.42011679645438	2.78438726282431e-11	8.47401116436614e-11
RIOK3	35.318783902439	13.4189977966805	-1.39615874162277	1.18962130517789e-22	2.78734074833937e-21
AC106786.1	0.376966036585366	0.185540702883817	-1.02269883526323	0.000113359769016676	0.000177316717586697
ANXA2P3	0.0563562612195122	0.281077152759336	2.31831838078225	4.33981286922384e-05	7.0829786490314e-05
RHBDL2	10.0549953365854	3.14411861313278	-1.67718486255118	1.89188294358042e-19	1.77744484083181e-18
BMP7	0.815934248780488	9.01058101678423	3.4650953324371	3.99290468396322e-12	1.33186940439211e-11
FNDC10	1.9554345902439	5.67026505082988	1.53592689568781	2.34618483654755e-09	5.82770315131781e-09
RPS7P14	0.166158089512195	0.351503161659751	1.08098113267689	2.27652296198363e-05	3.80503137612801e-05
UBE2SP2	0.0817492019512195	0.764152912572614	3.22458480898004	3.95500820235372e-15	1.8660995233748e-14
BST1	3.33912570731707	1.57018856887967	-1.08853257993774	5.9972410713114e-15	2.77049754034878e-14
AC007342.8	0.488374766097561	1.09961726923237	1.17094090477334	4.88512178599896e-08	1.06330400899964e-07
PDE4C	2.94684227073171	1.36616555639004	-1.1090375177994	4.05419209878445e-12	1.35090518199698e-11
AC092431.2	0.0722457346341463	0.284747701721992	1.97869987861616	2.14849048637615e-06	3.98483904959407e-06
RPL18P13	0.0672071965853658	1.46615366580913	4.44727678241698	1.37991497356313e-07	2.87958144749304e-07
MDGA1	0.440485458536585	0.207278665919087	-1.08752275793869	1.33130579449474e-11	4.18768471342951e-11
AC009414.2	3.43573004878049	1.53985704958506	-1.1578202592817	6.01861871165763e-21	8.18949867613867e-20
SCD	19.928803902439	110.449344130705	2.47045782227097	2.15355640106663e-21	3.26311349634804e-20
AC131235.1	1.75884990487805	6.38049674493776	1.8590363747573	5.93795468971467e-08	1.2830175826978e-07
TSACC	0.134291677560976	0.554858202697095	2.04674922969388	2.90472237222881e-21	4.27323360931333e-20
PDZRN4	2.99837032682927	0.20186616816805	-3.89270753359096	3.12458035936437e-19	2.79872085988194e-18
ETV4	0.761198773170732	37.4339410570539	5.61992989698253	2.29466827776581e-26	1.96343137838264e-23
CENPI	0.649945795121951	2.28770170829875	1.81550764362132	5.81247046114749e-23	1.55319881738563e-21
AL035461.2	0.906573553658537	2.34311711153527	1.3699330824621	1.5104079173727e-11	4.71870456174027e-11
NCAPG	1.96248710731707	5.29594942427386	1.43220616847498	1.5235893886268e-18	1.20961664973912e-17
LIPH	32.4189289756098	14.3271751618257	-1.1780822427283	1.09011244282866e-17	7.40867717158367e-17
CABYR	0.119683473658537	0.271484279771784	1.18164470824895	1.55487339762672e-09	3.93283077785705e-09
TXNIP	320.591604878049	113.671537572614	-1.49586558672107	1.19265073020398e-21	1.96690115703082e-20
CYP2D7	0.127472846487805	0.812457078879668	2.67210163377386	1.07838145466298e-18	8.83913945752553e-18
TRBV2	0.886344432926829	0.310967132614108	-1.51110533410125	9.33586583503243e-10	2.42130116480127e-09
MT1DP	3.73162572439024	0.741221298153527	-2.33182805234745	1.10999763973506e-19	1.08974883251046e-18
AC136632.1	2.47102188292683	9.33922917572614	1.91819569334322	5.44543289352452e-09	1.30501561910049e-08
TM7SF2	3.20052919512195	7.62894016825726	1.2531721792409	1.88785353651721e-17	1.2404695621445e-16
WISP1	0.343554068536585	2.15391131508299	2.64834977637306	2.23545799176593e-19	2.06589006232799e-18
TRIM54	0.178061759756098	1.42510653178631	3.00062014584111	0.0419208633125526	0.0499148207005499
C2CD4B	0.956408507317073	5.21228953954357	2.44621835888505	3.4158877652406e-10	9.30914207568335e-10
MUCL1	0.0441677870731707	0.44158895906639	3.32163764490161	8.19564038185444e-05	0.000130199138958632
PLK4	1.53410021219512	3.45851708713693	1.17276085696957	8.82279036089526e-17	5.20135842908501e-16
LY6D	0.0333650085853659	1.2412008511473	5.21725690599512	2.8099314776853e-09	6.93299261342849e-09
AL136084.3	1.35944123902439	0.64480594093361	-1.07607685180056	4.43052896098338e-05	7.22367217645737e-05
TGFB1I1	13.5090363414634	5.32656044170125	-1.34264862772204	2.19124055323126e-06	4.06020877126359e-06
MTATP6P26	0.03295137	0.279588215	3.08489319687026	4.2839286052778e-06	7.70882460365293e-06
PABPC1P3	0.424631363170732	1.82844434713693	2.10633387824084	6.04864112792883e-15	2.79222830348142e-14
CD44-AS1	0.171834652926829	0.922545171286307	2.42459854668421	4.45505422732968e-14	1.84990181261476e-13
SPIN4	2.02376169268293	4.89183476058091	1.27333625643576	4.34011077779598e-18	3.17421196702681e-17
ZDHHC20-IT1	0.117531363170732	0.579105102365145	2.3007794177114	4.51886559268802e-12	1.49717131630134e-11
LINC02588	0.518790330731707	0.226889028921162	-1.19316474067025	4.72884970515515e-12	1.56431455552937e-11
AC141930.1	0.0450082414634146	0.241246516846473	2.4222470099113	0.0127678117235617	0.0161047772219532
TNS4	2.80156131707317	29.8877242439834	3.41525007541157	1.78168045972527e-22	3.88993484917064e-21
ERVMER34-1	0.137460227804878	0.86074734669917	2.64657557324224	1.72978071154445e-09	4.3551768585048e-09
SYNE1	1.01613457804878	0.393054879107884	-1.37028882335279	7.55931553090968e-17	4.50068575442726e-16
CPA3	14.5588184634146	4.2420030273029	-1.77907572125831	4.21872123415453e-18	3.10078120048597e-17
PPIAP51	0.0635063970731707	0.534516183298755	3.073259799751	3.82187494012785e-05	6.27121728795596e-05
AC021321.1	0.118437744878049	0.253133191991701	1.09576776652403	8.52940205401953e-05	0.000135177267725709
INHBE	0.0928545726829268	0.244071247510373	1.39425748688851	9.65972374305939e-12	3.08344949701657e-11
RGL1	5.70344587804878	2.54451635020747	-1.16444236100738	7.92160425345193e-19	6.64329037632352e-18
PHLDA2	17.6900381219512	54.9095047157676	1.63411874118553	1.46958755280555e-15	7.34144192721088e-15
TTC9	0.642240195121951	2.03997253228216	1.66736486156344	1.69980722367461e-10	4.79072850058094e-10
MPP6	0.344350715365854	1.30741426195021	1.92476576078721	8.31701162068755e-16	4.27601670506475e-15
KDELC1P1	0.0137540136585366	0.249492332796681	4.18107089196845	3.65705495493923e-14	1.53580320981962e-13
AC026368.1	0.0753761012195122	0.556993603547718	2.88548168034273	6.53628371903331e-15	3.00650273147682e-14
PSME2P2	1.81139879512195	3.95441704593361	1.12636082743732	6.81807525578452e-08	1.46494925584707e-07
PIPOX	0.702531309756098	2.17809501058091	1.63243245860292	0.0166851635502114	0.0207745478122099
AC005244.1	0.0592196346341463	0.390966514813278	2.72289755533796	7.80328116701072e-06	1.36892294614479e-05
INPP5D	3.70028665853659	8.36960304045643	1.17752215960731	3.37589836021408e-12	1.13572290658016e-11
AL513123.1	0.0284060231707317	0.361888259087137	3.67127552824736	1.75293172455461e-14	7.65433573269721e-14
AL590723.1	0.207663942682927	0.537450041307054	1.37187991671801	0.00162910730566714	0.00226091004505799
GPD1L	29.4942670731707	12.106586939834	-1.28464235771803	6.50177859964983e-24	2.7821530564604e-22
PMS2P3	0.751192865853659	1.66678360912863	1.14981155123643	1.43836750287866e-16	8.21258687453423e-16
ZNF415	1.60648607804878	0.71921948966805	-1.15940445717688	6.82620355547094e-13	2.48205892252372e-12
CST2	0.0335937790243902	2.56420978460581	6.2541763911051	3.78261807291933e-23	1.10114304598483e-21
AC144831.1	0.927593636585366	0.234305835744813	-1.985100035767	4.95735443932414e-22	9.22922973282313e-21
ZDHHC9	12.5405919512195	32.6755466286307	1.38160592203014	1.00307163558568e-22	2.44879483284723e-21
AC103810.3	2.31206103414634	10.1818006170124	2.13874133177444	7.94761274959167e-12	2.55860395036704e-11
SLAMF7	10.1776916439024	3.04281936423237	-1.74192979090648	4.53267659699865e-17	2.79301845600177e-16
DBF4	2.16239813414634	5.33984422261411	1.30416548315741	3.40437149076789e-19	3.0309633666415e-18
AC138207.3	1.06191545365854	0.523798136950207	-1.01958607448951	8.84126146163977e-10	2.30109938312767e-09
RUBCNL	4.90766113902439	19.1243693626556	1.96230463158189	1.6387083281818e-11	5.10118326463981e-11
PHF6	2.80413995121951	5.61030570041494	1.00052102980339	2.44651656290723e-17	1.57999740245837e-16
CBX3P9	0.163954470243902	0.64965735746888	1.98638377439114	7.74236563961702e-14	3.12111032226098e-13
FADS6	1.2665936747561	0.421382967346473	-1.5877498743592	3.80161396124129e-09	9.26673547796611e-09
PODXL2	9.65401441463415	30.0265135317427	1.63703608296683	9.42383966343449e-19	7.80095783944709e-18
HBQ1	0.0407991563414634	0.419995130746888	3.36376137687797	2.82722914831574e-05	4.68191291385884e-05
MAP4K1	2.97783897804878	1.21091728547718	-1.29816542281161	7.54827867443067e-15	3.43987377067923e-14
MTHFD1L	1.9055378902439	11.4389587053942	2.5856855282863	3.39454752313992e-26	1.96343137838264e-23
TIMM50	6.18050973170732	12.9135243526971	1.06308506094238	3.43161448052354e-22	6.77611603435753e-21
SCNN1G	2.84678764682927	0.181164964180498	-3.97395899868073	5.03898229425175e-16	2.67811803096705e-15
AL645608.3	0.0474844365853659	0.655283062842324	3.78659160188212	2.69132509722438e-09	6.65659488838466e-09
SLC22A23	11.317173902439	4.17114872448133	-1.43999707849422	5.38188407447976e-20	5.6751997103721e-19
AC093585.1	0.178459022926829	0.596391377178423	1.74066655261086	0.000687739496271573	0.000991635192635327
LRMP	3.5815454902439	0.627577567282158	-2.51271657694971	2.11094083620215e-22	4.51140225650188e-21
TAF4	2.4059803902439	4.87216530082988	1.01793819725321	1.87042537055162e-17	1.23028013161274e-16
BLK	1.01755923	0.199116224736515	-2.35343008604268	5.63903199624717e-18	4.03962422609608e-17
PLCG1	4.60082475609756	10.7594202365145	1.22563593060193	8.87355153504394e-18	6.15478504125629e-17
AC244093.4	0.0460446729268293	0.213194207116183	2.2110620773916	0.00520352476822554	0.00683919286988078
PSPC1-AS2	0.386555321707317	0.892312966846473	1.2068749052675	2.72922772693467e-06	5.00875463918195e-06
AL137002.1	0.161625493658537	0.49043927873444	1.601419750974	2.59392580859999e-05	4.31004899771959e-05
RAC3	1.48281415121951	3.80560748817427	1.35978898048284	8.15365532272111e-10	2.12790246828906e-09
ANKRD36C	0.108195557073171	0.477070695572614	2.14056181265363	6.68458825269448e-06	1.18108851489946e-05
AC141557.2	0.116923627804878	0.337225738879668	1.5281481570758	2.61983299508614e-05	4.35046251811495e-05
AP001453.2	0.746222970731707	3.22441036485477	2.11135668878103	8.45650373377907e-22	1.4571731501085e-20
RPL23AP74	0.324610182439024	1.2852937346473	1.98531794299645	6.4524423995259e-07	1.26033135195463e-06
AC156455.1	0.517557836585366	1.43546250253112	1.47172364813606	5.23450897001592e-06	9.34844960410075e-06
MATK	1.28530177804878	0.632138226908714	-1.02379516601183	1.74921832867488e-15	8.64841269913291e-15
F5	0.245421752439024	1.22324759774066	2.31738141954486	0.0282824588613531	0.0342898265982948
WT1	0.0184523585365854	0.62003572233195	5.07047420134764	3.52567159944497e-15	1.67214831992437e-14
GNAO1	3.75052793170732	0.372586434995851	-3.33144663131871	9.40849731632573e-23	2.32945179044544e-21
FAM84B	7.24755843902439	16.3749887282158	1.17592694727933	1.04035170747812e-17	7.10817520137981e-17
AC008649.2	0.0597704456097561	0.906964775041494	3.92354231632068	0.00218434787277354	0.00299513814441893
AL589674.1	0.0634435180487805	0.269163914626556	2.08494033025012	2.12294927628876e-07	4.34286887194803e-07
AC114402.1	0.115953372195122	0.437771592157676	1.91663356075628	0.00674210898376618	0.00876725143181723
AC025857.2	1.23224027073171	4.40839705580913	1.83897058039682	4.69463004568823e-19	4.07398732574123e-18
TGS1	4.78238904878049	10.7762093672199	1.1720463821952	2.81633346093656e-21	4.15912488739232e-20
AC239584.1	0.00711660073170732	0.473372690684647	6.05564437024081	3.23229189561642e-14	1.36547986346698e-13
PHLDB2	1.97313584146341	0.965308514937759	-1.03142827247954	2.09683486548956e-09	5.23337078080682e-09
PILRB	0.419792143902439	1.43239474321577	1.77068205616391	6.30856197759477e-14	2.56902079854871e-13
CR2	5.36237031365854	0.869259021599585	-2.62501281200474	3.04170069999384e-15	1.45712184340321e-14
IARS	11.3693954390244	27.2702827261411	1.26217411574829	1.33690211677873e-23	4.92067056890225e-22
UPK1A	0.0215277048780488	0.357974992593361	4.0555923837377	4.68962700692696e-07	9.27259480128514e-07
AC061992.1	0.107108932926829	0.23388151533195	1.1266990373294	4.30622723261446e-07	8.54971001552357e-07
BMP4	6.85688336585366	27.5628395952282	2.00709963829868	1.13723301224871e-16	6.5931375571317e-16
IGLV2-23	305.510437073171	81.9551945340249	-1.89831436818869	4.34008305970934e-18	3.17421196702681e-17
ZC3H12C	2.88988785365854	1.15643663095436	-1.32132729486797	1.68132168265165e-19	1.59286161187308e-18
RN7SL381P	0.337474975365854	1.9695697706639	2.54502809263527	1.41561323198757e-06	2.67382786336779e-06
RPS4XP17	0.107362538292683	0.350163737282158	1.70553900137211	1.88802176860075e-10	5.29478357030013e-10
BTF3P7	0.110975612439024	0.611477070248963	2.46205572975185	2.24286240089821e-07	4.57647783649717e-07
GPATCH4	5.17680148780488	11.0640220767635	1.09574303823403	5.01890158823862e-20	5.33932204954754e-19
HSP90AB3P	0.30656010097561	1.42394827157676	2.21565489131219	3.55772049288251e-18	2.64837209723951e-17
TRAF5	2.26071027073171	7.37187764854772	1.7052560163956	3.12185571686149e-21	4.54740059803334e-20
RPS2	331.239646341463	750.487985871369	1.17995361624976	1.0434017744495e-20	1.33556817405052e-19
EPHA4	1.96225332926829	0.972387145497925	-1.01290858039501	3.37589836021408e-12	1.13572290658016e-11
DDX55	2.00372372195122	4.69997084024896	1.22996820586487	6.0025546659585e-23	1.59291550824669e-21
ADAMTS7	0.576428685365854	1.16288880064315	1.01249911142195	1.28815450360964e-08	2.97181946179779e-08
LINC02244	0.0410185270731707	0.361234095041494	3.13858647547606	7.86206834941403e-08	1.68099175603485e-07
SAC3D1	5.10591104878049	10.7550127240664	1.07476892202582	2.13531369826398e-13	8.22159961618153e-13
C1QA	133.062183414634	51.024828439834	-1.38282928055757	1.50470267493938e-16	8.54815271839453e-16
EML1	3.81323827317073	0.90570330026971	-2.0739062621112	1.18274221625977e-14	5.26995041767137e-14
CYP2C18	4.72020243902439	1.11072408460996	-2.08734825409633	2.22281583966368e-13	8.54344416417658e-13
CD101	1.35236282682927	0.564587136680498	-1.26021410119661	6.32878382827058e-16	3.312310642674e-15
LRRK2	0.657228724390244	0.26526789889834	-1.30894543512785	4.40749515501175e-15	2.06490241951613e-14
MIR34AHG	0.0591869285365854	0.218607144045643	1.88499005260942	3.44812596585084e-06	6.26288941027531e-06
RFXAP	1.77785290243902	3.60247384834025	1.01885199526205	4.80771365913753e-14	1.98731933160519e-13
CHAD	4.50737395121951	0.677433450477178	-2.73413601577554	5.54591975244508e-21	7.58929887490935e-20
NTMT1	4.31668887804878	10.7925446493776	1.32203804077388	3.59144911151532e-24	1.83030933813012e-22
RPS3AP49	0.239941254878049	0.590325370497925	1.29882911382094	2.12254797478855e-05	3.56038734267873e-05
LRP5L	0.692531024390244	1.62405582244813	1.22965061366834	2.90009809907179e-14	1.23382605795984e-13
AOC3	29.8395590243902	4.91722244551867	-2.60131068883675	2.82771425724288e-19	2.56147449431435e-18
MIR4326	0.422974156097561	0.99322637593361	1.23155305721073	0.00725058828485844	0.00939920064212841
IGHV1-69	29.9120117853659	13.2567083798755	-1.17400234375701	1.48486093024243e-11	4.64333220259567e-11
PGP	5.87341302439024	12.1239298962656	1.04558641691789	2.72176027701282e-15	1.31126329494101e-14
MDFI	0.501393170731707	6.35762032883817	3.66447261157698	3.30727878202681e-25	4.07325302814622e-23
BX679664.1	0.285721569512195	0.600528965248963	1.0716238815559	0.00111780917743328	0.00157590752318943
PF4	1.11101573414634	4.67898040340249	2.0743149381443	1.74030257244536e-06	3.25700694763225e-06
AL135924.2	0.744287486585366	0.189268669626556	-1.97542436476088	4.53651257666569e-10	1.21663897453208e-09
ETNK1	21.4615000243902	10.432540296888	-1.04066042177525	2.15338069236289e-05	3.60768252898223e-05
NDUFB1P1	0.198499258536585	1.24599677589212	2.65009481176194	0.0235692324679513	0.0288375255305832
ALKAL1	0.131885630243902	1.74205630251037	3.72343196426691	5.29141677478886e-18	3.81369220038445e-17
PLEKHO1	9.73542863414634	3.57336074647303	-1.44596293203966	6.58496416491354e-12	2.13964005581742e-11
SLC1A1	15.2598563170732	4.49649106346473	-1.76286987164813	7.82019743467903e-16	4.0378783475541e-15
ZNF511	5.40828741463415	11.6265672593361	1.10418147593101	1.50906282481517e-18	1.19857891910599e-17
OR51E1	0.41423272195122	1.13625829145228	1.45577739442211	7.43342287167949e-06	1.30726181815632e-05
MLXIPL	1.29155044634146	10.4487435259544	3.01615356738389	3.35500617086757e-21	4.83568893930072e-20
AC123023.1	0.0201400126829268	2.13549701572614	6.72836347978154	1.28611061205473e-21	2.09407145672945e-20
HILPDA	3.10010992682927	17.8869678568465	2.52851756888308	3.05635430172971e-25	3.98574407727777e-23
AC243732.1	0.173240883902439	0.432737535580913	1.32071282691653	4.74812469889783e-08	1.03444584906406e-07
AC010280.1	0.171743104878049	0.947160201680498	2.46335628319896	1.35006880677694e-05	2.30711304674956e-05
TMEM241	0.908662224390244	1.83360869958506	1.01286978573468	2.99204824246004e-22	6.05755773260113e-21
FGGY	1.7533666804878	7.17452538941909	2.03275565993526	8.696493256346e-09	2.04036787073117e-08
PAIP1P1	0.193774054634146	0.416014660912863	1.10225895764952	4.69954160007388e-06	8.42528157825065e-06
SLC26A2	211.782126731707	14.5728572817427	-3.86122516114792	3.35809700795416e-23	1.00653849943562e-21
IGHV3-37	1.03534163292683	0.318533751058091	-1.70058874396946	5.97889753965869e-16	3.14202840343169e-15
ORC1	2.46275187073171	5.52284372697095	1.1651400263194	8.92293855966088e-16	4.56555042734393e-15
SNORD117	0.284758743902439	1.33435250165975	2.22832779221977	4.5885991506895e-05	7.46998436554799e-05
CFAP157	0.186650085609756	0.799760629979253	2.09923209262484	5.67266064903448e-25	5.56065454336222e-23
PALD1	2.6245879195122	12.1431208429461	2.20997641765225	3.71847922005471e-20	4.07315514566198e-19
TBX4	0.0218064283414634	0.256940537877593	3.55860912776196	7.33594461436546e-05	0.000117078280292478
NAA25	1.6184105804878	3.6317688533195	1.16609472735854	8.76054618452677e-20	8.82161288486964e-19
COL28A1	1.2825198097561	0.582949110560166	-1.13753925807036	2.01792053401636e-12	6.98186695841101e-12
RNF183	0.156632868292683	1.538579156639	3.29613978038837	4.80479556099041e-22	8.9800133378705e-21
RPL36P16	0.0383526846341463	0.380326924585062	3.30984060267195	1.81873483075897e-11	5.63966305735508e-11
LGALS9C	4.73049306585366	0.728669452290456	-2.69865414994237	1.26522192619199e-20	1.57649823433343e-19
HSD3B2	10.1560110339024	0.159559691414938	-5.99209381887729	1.37543654096234e-20	1.69073974801724e-19
IGHV1-58	31.6324909682927	5.46374981105809	-2.53344384020777	1.23491748104126e-15	6.23888234637016e-15
MT-TM	1.05294177804878	34.7370545807054	5.04397785994985	1.03590359191308e-08	2.41480413873162e-08
IFRD2	10.600353804878	26.7841628278008	1.33726778554267	1.89872516800974e-22	4.10813137983909e-21
LINC00954	0.089802003902439	0.241005073885892	1.42424397616227	0.000754733263349746	0.0010831568159142
DPEP1	18.1543702097561	116.415517005643	2.68089457982957	1.23987339778814e-20	1.55190147177222e-19
FERMT2	7.68080497560976	2.45545176825726	-1.64526903406649	3.76239653025532e-09	9.1734675806847e-09
VPS37D	0.639391212195122	1.28326458244813	1.00504783384712	0.00195806553733381	0.00269737672394024
PTX3	1.15931080487805	0.349261533796681	-1.73088773263812	5.82821266655599e-20	6.09936861761021e-19
RNASEH1-AS1	2.84275507317073	5.900080593361	1.05344485712172	3.77264494505235e-17	2.36643249524293e-16
NR3C2	18.8376189756098	3.05691762172199	-2.62346704380256	8.68076825676166e-26	2.45108651629285e-23
ALDH7A1P1	0.0643258273170732	0.225984469481328	1.81275361631686	4.06371042961819e-05	6.65156487342429e-05
RPL13P6	0.0470958582926829	0.247651999024896	2.39464216938599	5.05978172361882e-06	9.04733236443819e-06
RPL21P116	0.13268555804878	0.302721028672199	1.18997754482377	0.00755401508619122	0.00977407851377143
STC2	0.366610733658537	5.37271669647303	3.87333083574379	9.58412952377365e-22	1.62094965264316e-20
SNORA71C	0.413086882926829	7.96335203029046	4.26885868023042	2.03837632354874e-18	1.59006594820714e-17
CST5	0.00697733731707317	0.228138710186722	5.03109086928144	4.35196242392034e-07	8.63605185403651e-07
ADAM12	0.140318645853659	2.18082990854772	3.95809861760505	7.94297199321194e-22	1.38357498554471e-20
IGLV5-37	8.92405302487805	1.84608916182573	-2.27322685231168	6.80956213564044e-15	3.12099516488692e-14
MAGOHB	1.70734228780488	3.77384443526971	1.14428263493665	7.19194634070747e-19	6.06846135458993e-18
CYCSP6	0.142963092682927	2.64418080553942	4.20910617538767	1.68966751962508e-07	3.49145859911343e-07
UGT2A3	38.4584614390244	4.92186809630498	-2.96602314778893	3.90491015807141e-23	1.12654891656599e-21
PLA2G10	7.49720469268293	2.98397502641079	-1.32911733052393	1.11107934863619e-15	5.63547189159111e-15
HENMT1	3.29836029268293	8.33462026991701	1.33736747213895	1.84289205412392e-15	9.07418888669474e-15
IL6R	12.2646652195122	1.94934640871369	-2.65344546144236	2.06826862116465e-26	1.96343137838264e-23
EIF5A2	0.740118302439024	2.06589536016598	1.48093938356666	3.83782270007523e-18	2.84475646360129e-17
CLDN7	265.382467804878	132.438201908714	-1.00275373507471	1.1872174038672e-18	9.63260472149515e-18
AL049872.1	1.05423785853659	3.14983125477178	1.57907413503412	8.02943163747677e-16	4.13701984582572e-15
PDCD5	14.452207	35.0421113630705	1.27779987920156	5.00130198677255e-23	1.37664778039915e-21
RANGAP1	13.3738696585366	29.5916029605809	1.14577088660874	6.17977188144429e-22	1.10757422722191e-20
ATP6V0D2	1.75031665073171	0.38931081866805	-2.16862160259515	1.52462497218869e-17	1.01604646516342e-16
PTRH2	2.95300373170732	6.18813986929461	1.0673226264995	3.21974696225727e-21	4.66523366409117e-20
ACTG1P20	0.811446104390244	5.15901693593361	2.66852900215114	9.14804309132811e-10	2.37579742687588e-09
GPX1P1	1.31227742439024	5.73580609790456	2.12792350599817	2.77924202735261e-06	5.09616120171079e-06
SNX24	3.69083324390244	1.54461153493776	-1.25670250606107	8.36868949932358e-22	1.44463280638368e-20
ALPK3	0.617598902682927	2.32619217182573	1.91322819151217	5.73695417219161e-05	9.25552947437378e-05
AL662791.1	0.381400670487805	0.773197922489627	1.0195303813123	5.03863538742041e-06	9.0120370227619e-06
CCDC113	0.543627180487805	2.19740005541494	2.01510805314464	1.09739685633125e-21	1.82864577629595e-20
L1CAM	5.14484439512195	2.18208878853319	-1.23741763805039	4.92818955118353e-14	2.03274593917753e-13
LINC00896	0.118276079268293	0.516422796761411	2.12639436231318	2.46740086768205e-13	9.4419580300509e-13
PPP1R14B	25.0872192682927	51.1995514356846	1.02917860309567	1.88263482351862e-21	2.90530625415769e-20
SLIT2	1.89959700487805	0.546420347721992	-1.79761027345406	1.37491543881872e-16	7.87605507582086e-16
FAM124A	0.854765563414634	0.287606525263485	-1.57143237797699	1.65104153627283e-09	4.16510780415046e-09
CDCA3	1.55396814878049	5.07371879626556	1.70708662871159	3.99008814182089e-23	1.14420481712658e-21
SLC44A4	226.050314390244	87.2680807993776	-1.37311794929996	1.80627117033976e-21	2.80548811606611e-20
AC010280.2	0.116048365853659	0.349896396846473	1.59220160073379	0.0288890972889266	0.0349966094711316
CMAHP	2.94556314878049	1.01894735986307	-1.53146396076955	6.15277361430445e-18	4.3701752107812e-17
LTK	5.52797872439024	1.90117424616805	-1.53986129947671	2.90009809907179e-14	1.23382605795984e-13
KRT20	926.724975609756	157.332983311203	-2.55832010414628	2.20885746504843e-24	1.35795165469282e-22
UNC5CL	1.3334439195122	6.02181195643154	2.17504050670511	3.90222729421648e-19	3.44230913699638e-18
MEP1B	16.1991219414634	0.352445138746888	-5.5223730985037	2.3649433008759e-20	2.72408007432426e-19
AC099792.1	0.0248991572682927	0.388962643690871	3.9654627851081	6.77222473035465e-16	3.5299716154179e-15
RPL29P33	0.24132921902439	0.642674012821577	1.41308453574602	0.0050022872325399	0.00658596207762551
RN7SL535P	0.187901721463415	0.448846075684647	1.25624249736686	0.000487523161582588	0.000714421669093606
AP002336.2	0.166342444634146	0.516654055809129	1.63504225607269	1.13719797537165e-10	3.25763898923744e-10
MIR593	0.0878719731707317	0.395311380082988	2.16951449232205	0.00158359904992493	0.00219950036479489
AC078860.1	0.0780505370731707	0.739098398962656	3.24328598392861	5.08263353060276e-13	1.8757709954566e-12
ADAT2	0.835281909756098	2.63433130892116	1.65710170066736	2.82537098697894e-23	8.86991058379516e-22
IGKV3D-11	12.9121749902439	3.44161062649378	-1.90757624622859	8.91455868869743e-17	5.25062587633181e-16
LTB4R2	0.257603314146341	0.542510702842324	1.07450044554403	1.61682805026091e-07	3.34850892849659e-07
SYT7	3.39610768292683	13.7108180846473	2.0133605457637	3.85284323081313e-16	2.07468265116627e-15
AC068722.2	0.69923383902439	0.247612276058091	-1.49769216304384	2.45027320302251e-12	8.3871546498613e-12
BLACAT1	0.046943172097561	2.21067333307054	5.55742671382837	6.48861566655267e-25	5.93646537149888e-23
RCAN1	11.5238483902439	5.34653708153527	-1.10794591079248	2.08709592434701e-19	1.94091839276278e-18
SPINDOC	3.24897014634146	10.1384978879668	1.6417895271716	7.51688811097101e-23	1.92306220074682e-21
THUMPD2	1.4588225097561	3.25826034149378	1.15929751681123	2.93482055386423e-21	4.30432880163309e-20
SNORA66	0.935466190243902	2.87913632282158	1.62187868255704	3.142921329008e-09	7.71889907889949e-09
MTG2	4.46668624390244	10.7048577821577	1.26098880590674	1.33710921416815e-21	2.16792230648208e-20
IGKV3-15	147.03327195122	52.7276752386722	-1.47951036256639	1.24417830098143e-14	5.53342539276764e-14
AL391244.3	0.706976231707317	1.88241067771784	1.41284779112703	6.83475417500038e-20	7.05242384340936e-19
CD48	8.23700702439024	2.45282454960581	-1.74767617733252	1.257653757677e-18	1.01483837237498e-17
AC079684.1	0.286209860487805	0.888454307697095	1.63422420524256	1.90639913980621e-11	5.8981717670043e-11
AL627309.6	0.573859695853659	1.57168703603734	1.45354401028399	0.0289050912782969	0.0350137771092566
MIR4768	0.219636056097561	1.22087636244813	2.47473029076507	0.00226606719449295	0.00309988956979659
TMEM41A	2.33339243902439	5.31563519087137	1.18781313084508	1.42709406494746e-23	5.12500154576365e-22
TRABD2B	0.490919117073171	0.244779161493776	-1.00400460440866	7.36440553220242e-10	1.92768833092922e-09
ADIPOQ	1.9892742995122	0.44429964366805	-2.16263733259656	2.0140428858973e-21	3.08333115272867e-20
GLDN	1.45160416365854	0.272892398724066	-2.41124398527637	2.67190515724027e-08	5.98592744706825e-08
AC021074.1	0.399009311219512	5.62753000165975	3.81800752457858	3.78310553290629e-11	1.13676582114058e-10
AL359922.2	0.0485616102926829	0.374721142910788	2.94792921426131	6.38237572540803e-16	3.33854028892634e-15
DUS4L	0.794809270731707	1.87447418941909	1.23780535503487	7.53398065502337e-21	1.00242638729199e-19
BYSL	5.24959024390244	16.8769085103734	1.6847739343817	1.15989979490458e-24	8.87854771294888e-23
RNU2-7P	0.183813046829268	0.482440469481328	1.39211176165337	0.0329189833385978	0.0396492006198391
LINC01348	0.0924017778292683	0.462480733292531	2.32340075018249	3.56124320924353e-12	1.19472962771426e-11
GTPBP3	2.56402402439024	5.75788122302905	1.16712824866101	1.1803106503456e-21	1.94989755159845e-20
STIL	1.4378169804878	3.74345987759336	1.38049224469991	7.04168047530044e-20	7.24260208629268e-19
IGHV3-43	21.513916097561	6.61975133593361	-1.70042122721307	3.58635360589321e-15	1.69929932581652e-14
AL357079.1	0.473743102439024	1.04039149477178	1.13494966703976	7.11778884606343e-10	1.86733133127594e-09
TNFRSF12A	6.1720336097561	34.6889494377593	2.49065832573238	1.18962130517789e-22	2.78734074833937e-21
AC027808.2	0.0287457207317073	0.220929821161826	2.94216905864899	7.5648284906546e-05	0.000120613399017184
LINC02568	3.0093861097561	0.438454077736515	-2.778971566488	1.41676545511745e-21	2.28550081353246e-20
ZNF572	0.545939756097561	1.26010176184647	1.20672658083837	1.92805950478383e-11	5.9603873315224e-11
AC099535.1	0.0885910224390244	0.274825899253112	1.63328555565179	0.00388883591817687	0.00518790476988836
AL035458.2	0.151479164634146	0.768221766950207	2.34240347176856	5.74079240832968e-16	3.02361434456735e-15
TBC1D9	5.82296275609756	2.60967151556017	-1.15788516788064	2.0492762542009e-18	1.59791983246599e-17
SOX9-AS1	0.120592844390244	0.248892969502075	1.04538117430613	8.38740102087151e-06	1.46684085030042e-05
LMO2	4.0794903902439	1.80195019481328	-1.17882980586746	1.27815817379457e-20	1.5884380978729e-19
IL17C	0.0372822770731707	0.390838646058091	3.39001124515336	3.47576993309272e-09	8.49726017616878e-09
A2M	102.30745097561	42.3016942053942	-1.27412386899688	7.19194634070747e-19	6.06846135458993e-18
RPL13P12	17.6361957317073	84.8884682427386	2.26702918915487	3.151359120269e-12	1.06447016135247e-11
AL353662.2	0.166106077073171	1.2975255963278	2.96558623786212	4.49775964023536e-06	8.0754561225906e-06
CDO1	0.76756603902439	0.224447940591286	-1.77391002192107	6.85552425110241e-16	3.57048488578017e-15
MIR3942	0.142967943902439	0.43474371120332	1.60447345439407	0.000391641567580347	0.000579663310832849
AC117503.2	0.199696846585366	0.500632835311203	1.32594136569739	1.45130509247492e-06	2.73560449263235e-06
KIF23	1.64771618780488	4.87889878049793	1.56608778711406	2.9606418983946e-22	6.00663281878093e-21
SAA2	0.295308371853659	1.8484852965332	2.64604940600349	1.39787640155474e-08	3.21325983537287e-08
TREM2	2.26523592195122	5.1428899413278	1.18291796683915	0.00131456509895175	0.00184180990637789
AC105942.1	5.90485912195122	2.93812561406639	-1.00700656329293	1.19166804817092e-15	6.02989681577769e-15
ERV3-1	1.01168202926829	2.50497727240664	1.30804159039562	1.85301285651835e-08	4.21274831526293e-08
CENPW	11.1338376097561	29.8269216798755	1.42166414408888	2.88355565690229e-19	2.60714140405006e-18
ABALON	0.184727321219512	0.797684239419087	2.11042051646805	1.81242488187794e-23	6.18510111110495e-22
LZTS1	0.324166329268293	1.031763673361	1.67030640475877	4.56126231058782e-16	2.43567350676275e-15
GPR146	0.517625665853659	0.23048915240249	-1.16721029926952	2.53820678946049e-14	1.08878247479135e-13
LY6E	16.8614747804878	67.4931688358921	2.00101076412796	2.14778868803345e-14	9.27313799172734e-14
RN7SKP97	0.0936661551219512	0.39878966093361	2.09002825607654	2.75515882080279e-06	5.05248319405211e-06
BMP3	10.7673900731707	0.324932663379668	-5.05038400885391	3.05625502416723e-26	1.96343137838264e-23
LINC02166	0.287753991219512	0.670929634605809	1.22132552913573	5.16978959060818e-12	1.70229976677895e-11
Z83843.1	0.616253668292683	3.06798014033195	2.3156929096376	3.98397834947184e-06	7.19129801093597e-06
PHACTR3	0.147154310487805	0.586745208348548	1.99540435228635	0.00048991319300012	0.000717493118238774
PTGER4	17.3156210731707	6.10967962904564	-1.50290549766804	1.7735071683548e-23	6.08471307600014e-22
PPIAP42	0.0924935709756098	0.350548581680498	1.9221894020379	3.94494104800265e-08	8.66615050940715e-08
C17orf53	0.86659857804878	2.77940334273859	1.68133943692669	1.22537130977504e-23	4.5803616682311e-22
AL033527.3	0.0888734429268293	0.387745523174274	2.12528584043409	1.03864711186994e-16	6.06801177707011e-16
TG	0.0509782693414634	1.0482013886805	4.36188971896415	2.84550394007905e-21	4.19897597547917e-20
TNFSF4	0.481889356097561	1.2667668953527	1.39437723025923	1.51930730575843e-05	2.58299719188892e-05
IGKV2-24	94.167895	20.9514615726349	-2.16818439069285	1.19811461721523e-18	9.71691690188105e-18
THEM6	11.2489819756098	29.1553550309129	1.37396644633404	1.1220920052042e-19	1.09937550718961e-18
RN7SL15P	0.0522121009756098	0.259068270767635	2.3108762151922	0.000485742272539113	0.000712029166269473
TMEM72	7.6190813902439	0.449005901334025	-4.08481075509269	3.25057793979087e-24	1.73564831447234e-22
KIF13B	17.1490999756098	7.69213985103734	-1.1566759647028	3.6364727097375e-17	2.28848837773294e-16
RPL5P17	0.103983372926829	0.615801249522822	2.5661119367175	0.000100433673354155	0.000157946481636521
AL109614.1	0.28013018902439	1.31715417728216	2.23325485471047	5.98092475893648e-10	1.58302117913551e-09
KLK7	0.00753131068292683	3.13545074231328	8.70155617912131	6.28408930110319e-21	8.4965663435676e-20
ANGPTL1	7.17919684146341	0.541196475653527	-3.72959810497594	6.73787382123981e-23	1.75824574083756e-21
AC012501.2	0.0151408612195122	0.858967276307054	5.82608399673938	2.53212009779867e-10	6.98587355528516e-10
CRABP2	2.67700404878049	9.065352593361	1.75974381316765	0.00131950041871235	0.0018481855759073
CDKL1	0.912982202439024	0.289162329460581	-1.65870711891853	9.63974298517966e-24	3.74915752984325e-22
NR5A2	6.84978576585366	1.57163151491701	-2.12379586436067	6.29144256694998e-24	2.71634800087213e-22
TMIGD1	95.6764281707317	1.48051408914938	-6.01399340635239	2.2535230765739e-26	1.96343137838264e-23
AC007238.1	0.274722834878049	0.748355740767635	1.44574740550716	2.29194490696675e-05	3.82880945113922e-05
IGHV3-38	3.8023116	0.954534617261411	-1.99400734127024	1.61320618882635e-16	9.11603838409431e-16
ANKRD10	13.1657900487805	26.4591302676349	1.0069715430855	2.17939904758087e-17	1.41845507795296e-16
WDR66	0.0307567585121951	0.21894711346473	2.83160706059821	1.42709406494746e-23	5.12500154576365e-22
FLI1	2.33482453658537	0.979309762821577	-1.25347696254862	8.67410796562704e-20	8.74373747867746e-19
OSR1	1.11229685121951	0.242665089244813	-2.19650339102293	1.14376972244837e-19	1.11847552598526e-18
GCNT4	1.2560600804878	0.307220074962656	-2.03156107798877	4.02840319348688e-20	4.377776947885e-19
AC140076.1	0.0233345873170732	1.02206480136929	5.45287290648813	7.86994861698977e-08	1.68193244845022e-07
IFI44	3.13676274878049	6.55131141307054	1.06250731391619	0.000371688383027297	0.000551490377875006
DACT3	3.8233708195122	0.753078950684647	-2.34397210443041	5.54376671208966e-17	3.36213351765715e-16
DSN1	5.0848432195122	13.7671364107884	1.43695331010405	1.28167292655359e-22	2.96684119733423e-21
AL133477.1	0.162318654878049	0.429680467551867	1.40443538170279	2.02992242681291e-05	3.41215219478184e-05
KRTAP5-1	0.271186526829268	1.25532457786307	2.21070302799165	9.38618720535176e-18	6.48237370601494e-17
CHGA	96.7216429756098	4.91541839698548	-4.29845262323391	1.44620388395425e-25	2.7785915222413e-23
SGK1	24.777140195122	3.79922782510373	-2.70523154704178	5.98373963896897e-19	5.11185369868879e-18
LINC01558	0.608593404390244	1.76140400979253	1.53317525137174	8.55569109392038e-07	1.6520652561557e-06
OBP2B	0.00391849902439024	0.679083816618257	7.43714470353124	4.84412303676483e-11	1.43848741739355e-10
C1QTNF12	5.34260625609756	2.38864100844398	-1.16135365030421	1.87719306725805e-13	7.26707846085612e-13
NECTIN4	1.47344347073171	6.08198340068465	2.04535016695232	1.41113663718249e-18	1.12685653408924e-17
RPL9P28	0.206779371463415	0.887008491078838	2.10085564710591	0.0026267456499451	0.00357166766966704
GSN	98.1797870731707	28.0108642821577	-1.80943953905893	1.32567434819119e-24	9.79622355838359e-23
EVI2A	4.67042209756098	1.93461957253112	-1.27150304209761	2.31556526612422e-14	9.96170072952186e-14
NKX3-2	1.55006088536585	0.450139074524896	-1.78388217565497	8.98936715394464e-07	1.73133314812108e-06
FASN	15.0362272926829	46.3811743526971	1.62509671998187	8.89421333718811e-19	7.39439726730399e-18
UGT1A10	15.7063227560976	1.28519184646058	-3.61128981080062	3.45927991955709e-25	4.15447580804628e-23
EXOSC5	10.2545454634146	30.189309919917	1.55777423425719	5.93851923202849e-23	1.57810193644486e-21
PDZD7	0.152265744390244	0.321105818176349	1.07645739418607	7.77717767685676e-20	7.93536456215873e-19
ADAMTS14	0.784475604878049	1.90488755622407	1.27990535026542	2.5620252314292e-12	8.74474876025035e-12
CRYAB	17.387348804878	3.4071759840249	-2.351389598479	1.51064095159476e-17	1.007076495593e-16
MYORG	28.241101195122	13.1073964273859	-1.10741519824896	3.21072613955381e-19	2.86652794234421e-18
DMD	2.70901220487805	0.777363049294606	-1.80110645508476	2.40920026114287e-12	8.25686133024223e-12
GFI1	2.32062920487805	1.14840824865145	-1.01488042606745	2.05111524190474e-13	7.91326850255337e-13
C11orf95	2.21187441707317	4.77389602883817	1.10989766972488	4.31457138760927e-13	1.60557544199374e-12
VSIG2	124.942584682927	17.5499059891286	-2.83173007283456	1.91895921642901e-22	4.14723998034315e-21
COL7A1	0.394671546341463	3.56654726327801	3.17580367436154	3.74036976023678e-23	1.0904965736484e-21
AC008429.2	0.332124314146341	1.3984081603112	2.07399026012724	3.17952742929644e-19	2.84395998599034e-18
GSTM5	1.36662384146341	0.183407788751037	-2.89748938864946	3.0220762004764e-25	3.98574407727777e-23
LINC01645	2.39763600487805	0.129127416099585	-4.21474540514104	4.24532034108372e-24	2.0754539367237e-22
IGKV2OR2-1	1.3981784902439	0.274189302302905	-2.35030435613716	6.17287913948675e-19	5.2594025235902e-18
FKBP10	6.81070663414634	27.5003953651452	2.01357596432253	7.54827867443067e-15	3.43987377067923e-14
SPRR1B	0.0136610356097561	3.14493167520747	7.84681800917923	1.39727134793147e-09	3.54880375060299e-09
EBI3	3.02545872195122	1.2571961776556	-1.26694411037388	3.23440337512969e-15	1.53932603533234e-14
AC093788.1	0.25623172195122	0.667889644958506	1.38216065168104	1.0779871435997e-07	2.27347606915269e-07
PCDHB14	0.815024680487805	1.68149021441909	1.04482473034711	2.82433823872179e-08	6.3061023335923e-08
KLK11	0.417885604878049	3.50608657211203	3.06868165212479	1.9806421902962e-06	3.68479713502571e-06
TPT1P6	0.425298781219512	0.908017571431535	1.09424349535498	0.00188799097489938	0.00260457891870049
ADAMTS12	0.212889045609756	2.38899112854772	3.48822787470646	3.35809700795416e-23	1.00653849943562e-21
JCHAIN	2676.7730102439	212.874376831826	-3.65242059226787	2.48158081000319e-23	8.01321211808257e-22
SRCIN1	0.290397093902439	1.23793664813278	2.09183856498428	1.5183271911791e-16	8.62300334736153e-16
SLC2A13	4.01216880487805	1.3559539073029	-1.56507416802415	6.43090402966527e-24	2.76413778796329e-22
CCDC192	0.125314735121951	0.468206814792531	1.90158986935778	9.83575412885216e-18	6.76357709655106e-17
AC092718.4	2.80635559756098	7.90269297925311	1.493646533739	2.20571369517383e-20	2.56372517999848e-19
ADGRG1	11.8168230487805	33.7108439190871	1.51237052499391	1.84406198514943e-21	2.8526540193781e-20
AL359881.1	0.0412112817073171	0.911715139937759	4.46747189464724	3.05294440617126e-14	1.29598366937182e-13
AP001542.1	0.0196606309756098	0.320668720746888	4.02770210619384	1.82529248314938e-07	3.75998118138191e-07
PRSS1	0.0341678129756098	0.921674067286307	4.75354684750584	1.28559796989028e-05	2.20301407380503e-05
VARS	12.2725501219512	29.0994849190871	1.24555855788108	1.06936433058499e-22	2.58436438786533e-21
LINC01133	29.8944263902439	10.6792653290456	-1.48506412748458	9.74432489866328e-18	6.70790807158788e-17
TH	0.0414604938292683	0.471704576655602	3.50807439313578	1.05043741833653e-15	5.3448236542637e-15
RPL15P18	0.141867140243902	0.481493210975104	1.76297499020666	0.000391545124029754	0.000579565213249897
RF00569	0.460670836585366	1.80427361006224	1.96960995935616	4.15639890382405e-13	1.55031823217184e-12
AC069499.1	0.282633265365854	0.680219583257261	1.26706926330806	8.05008806189075e-09	1.89518860351804e-08
CDC6	2.42891502195122	8.59004768257261	1.82235412294331	1.00307163558568e-22	2.44879483284723e-21
SMPX	3.26732496756098	0.821291507219917	-1.99214366740539	0.00352678203927051	0.00472887593834212
GAPDHP71	0.0850875963414634	0.43524240093361	2.35479836628103	2.65211150385908e-11	8.09195145682778e-11
IGLV5-45	42.0776210682927	11.475422315249	-1.87450589338382	3.80491067536741e-19	3.36263793955078e-18
EXOSC3P1	0.224232145365854	0.564098511037344	1.33095401472838	0.000106936990347941	0.000167789334059207
IGHV7-27	1.48938974390244	0.296211067365145	-2.33002387783183	7.47849387330666e-18	5.25161925394155e-17
SUCLG2	93.3275429268293	39.5609136078838	-1.23822717001033	2.77893989389517e-22	5.67393965796046e-21
RNF224	0.0602227280487805	0.303029570454357	2.33107861493245	3.21775847658958e-12	1.08518156241382e-11
P2RX4	11.5257203902439	4.96244505186722	-1.21573389321697	2.71921732449505e-19	2.47134921738521e-18
TRAPPC5	0.167058433414634	0.549255286618257	1.71712403635992	0.0082884286663232	0.0106754427811267
MYH11	292.747012780488	15.5380316618257	-4.23577878774623	2.25059695960526e-20	2.60486261354794e-19
GNG7	3.60023868292683	0.609275365124481	-2.5629262411856	4.38181257323473e-25	4.70322709327144e-23
PREX2	0.570052804878049	0.248005288091286	-1.20072468175657	4.68091105736321e-18	3.39887921939227e-17
NDP	0.110364723853659	0.475092784085062	2.10593018098224	0.000657043946033781	0.000949370935936454
NSUN5P2	0.246813844634146	0.771920408049793	1.64502877783756	6.70030991925919e-15	3.07312137690921e-14
DTD1	6.15767926829268	14.4623788651452	1.23184624599572	1.37111469828234e-18	1.09900820601162e-17
QSOX2	3.11327168292683	8.27160908713693	1.40973652548583	4.57572723254452e-24	2.19235529473511e-22
ZC3HAV1L	1.03842138536585	5.23076270352697	2.33262932305546	2.55145018556878e-25	3.71371306176765e-23
AL009178.2	0.212171639756098	0.475995048340249	1.16571473648885	4.72984049230262e-05	7.6895209078653e-05
KNG1	0.58734894804878	0.255568301612033	-1.20050896459406	5.7724426656583e-09	1.3795987179412e-08
CIPC	12.1790311707317	5.41222485020747	-1.17010569066006	2.85635667137922e-25	3.94814249836036e-23
GUCA2B	183.098553048781	3.01987375356846	-5.92198834128628	9.57732200586501e-26	2.53152425748149e-23
RPL10P9	9.37533275609756	27.9779820029046	1.57735010579089	6.28498664735645e-05	0.00010107428513908
AC104365.1	0.00913559926829268	0.426957873568465	5.54645055251286	2.53657428224429e-07	5.15007943408639e-07
RHBDF2	2.60255860731707	7.95076272095436	1.61116261344251	2.37155860189985e-22	4.95269080633715e-21
AC060780.3	0.817840009756098	1.70067006120332	1.05621272969168	0.02553401609193	0.0311187159167244
ADAMTSL1	1.23747903658537	0.303132957821577	-2.02938146423038	7.12517686634486e-23	1.8326107514469e-21
AL451007.1	0.29099144902439	0.796905150539419	1.45343126238266	0.000267484977393989	0.000403263407930847
DPCD	4.97831919512195	11.5343332518672	1.21220397095217	2.51408161663907e-20	2.88204356208153e-19
AC138230.1	0.15384126902439	0.368625805892116	1.26071450280351	2.77118706071178e-10	7.61264183549549e-10
PAMR1	4.00457731463415	1.31475152819502	-1.60685979967572	1.37209479437388e-20	1.68771173395041e-19
IGHV1-68	0.762079625853659	0.200825796058091	-1.9239971502585	2.36191662011931e-15	1.14826680218503e-14
GARS	17.4062007317073	46.3927545228216	1.41429816838125	9.38456880110723e-25	7.54417240065578e-23
CLIC2	4.74493829268293	1.89897287313278	-1.32117002859769	2.25437012595942e-18	1.74228532703372e-17
ADCY9	6.26271151219512	2.47542110539419	-1.33911345401671	9.61153651582582e-23	2.37360476964732e-21
METTL7A	57.2463453658537	10.7714492375519	-2.40997122440951	3.63691330934375e-26	1.96343137838264e-23
RANBP17	0.184757506341463	0.573049301804979	1.63302628587011	2.71322429403895e-14	1.15945681408742e-13
TSPEAR-AS2	0.0428217663658537	0.35527731463278	3.05252935967814	1.40019147813344e-12	4.92798660365960e-12
GRM8	0.542907108243902	2.89485622937759	2.41471442154026	7.53642076632562e-07	1.4628948204077e-06
AIF1	17.2590293414634	7.92697709958506	-1.12250861505206	4.50042274120451e-14	1.86752963556722e-13
AL590483.1	0.0441980529268293	0.607636378112033	3.78115352346731	2.43047921119478e-17	1.57016802571235e-16
AC136475.9	0.0713535085365854	0.45557659219917	2.67463734682368	2.32954622762678e-06	4.30402650941372e-06
SGO1	0.870645282926829	2.43007967487552	1.48084665329971	1.35802479159262e-18	1.08988013036211e-17
ENPP1	2.56685728536585	1.23968049514523	-1.05003474537899	7.48457422657956e-12	2.4168256237861e-11
ARHGEF18	3.59990980487805	1.67732492572614	-1.10179857053975	3.83782270007523e-18	2.84475646360129e-17
AC104297.1	0.0371106219512195	0.377837391950207	3.34786139729609	1.28608541719969e-14	5.7100732661644e-14
SUSD2	2.65272977560976	1.05988630558091	-1.32356820608032	1.15063325623224e-07	2.42163618709498e-07
CYSRT1	0.175049882682927	1.17091566784232	2.74179917322374	8.73710816051619e-24	3.48269832132775e-22
AP000873.2	0.271179948780488	0.546755592697095	1.01164556388235	7.29040761908921e-07	1.41657161797695e-06
TMEM255B	0.413822724390244	1.52512253278008	1.88184038195061	7.03565790445971e-16	3.65637260801689e-15
AC018521.6	1.3796885097561	0.638243352593361	-1.11216407670674	7.7848749813662e-16	4.02180164068268e-15
AP000648.3	0.29835606097561	0.682174655941909	1.19310607221868	3.5662897413997e-08	7.8730517980447e-08
GRPR	0.0676417658536585	0.60506398403527	3.16110148362328	3.20244265112418e-05	5.28211375944991e-05
TEX11	1.68577628	0.105698740062241	-3.99538300349431	1.28971997501599e-23	4.76526728461196e-22
GBP3	26.9993479756098	12.4049738863071	-1.12200586892034	1.42512960995162e-10	4.04805073861627e-10
TICRR	0.559904043902439	1.93647748630705	1.79018322348351	2.24442718813062e-21	3.38744537042841e-20
AC009093.1	0.0399283116829268	0.29459232223029	2.88323585495589	4.30479146554245e-13	1.60286741138502e-12
SPPL2A	20.8004640487805	7.42292468672199	-1.48655607819819	2.88027826098337e-24	1.6180931645694e-22
CACNG4	0.120828747073171	1.72516740463693	3.83570072250104	0.000231923520852022	0.000351415347486585
AC087741.1	0.327854997073171	0.825255697883817	1.33178331022608	3.95179510983289e-11	1.18541513575674e-10
MIR4713HG	0.118598319268293	0.529202674024896	2.15773678678838	3.98027001459717e-13	1.48751075258618e-12
TLR7	1.29020671707317	0.369637643161826	-1.80341864239882	6.24925264403109e-20	6.49372737166832e-19
SEM1P1	0.149642802926829	0.299378920207469	1.00044974823366	0.0130419131251116	0.0164224850486806
PRELP	15.6930749268293	2.81942023778008	-2.47665762965774	2.45620694728606e-18	1.88162296962548e-17
TMEM270	0.0579826136585366	0.379013182074689	2.7085557544367	7.08057325090798e-17	4.22875517157896e-16
SLC16A8	0.102375751219512	0.243875366655602	1.25227000365522	4.43308856577551e-05	7.22615502336506e-05
HMGB1P20	0.0867217209756098	0.210430386369295	1.27887775426574	3.64077117075019e-07	7.27813302503625e-07
AC090709.1	0.0360140914634146	0.693989927136929	4.26828130844116	3.50873645279489e-12	1.17773154206059e-11
AC096664.2	0.0800377146341463	0.562704121224066	2.81362465088913	2.31570736816492e-05	3.86682475791349e-05
CAPN2	55.8185565853659	26.9771908008299	-1.04900469333383	2.99852726851466e-19	2.69965812605305e-18
EFNA5	1.85991928292683	0.698270720970954	-1.41338162659378	1.0577694969092e-16	6.1771809556585e-16
CA3-AS1	1.7983579397561	0.226695397219917	-2.98785319483124	3.89856213919199e-23	1.12654891656599e-21
AL133215.2	0.531877282926829	1.28627400311203	1.27403267518099	2.44777885462573e-13	9.37210620903921e-13
CST1	0.0972432278048781	37.0891476204357	8.57518361529959	7.56489199707137e-26	2.31572318427611e-23
SRI	111.773061707317	41.3856047095436	-1.43337158510849	3.33040648376409e-20	3.69653955936219e-19
GTF3A	18.3174061707317	76.9622248630705	2.07093528025103	3.47462504792187e-24	1.78975793688265e-22
AC005180.1	1.15276805609756	0.150544235995851	-2.93684288657752	4.1886244786432e-21	5.90000308710937e-20
RPS6P25	0.421472587804878	3.08535214917012	2.87192445418777	6.47575582596743e-15	2.9808025080094e-14
RAET1E	0.114135277073171	0.248029607304979	1.11976757493441	0.00108019591599814	0.00152490669370607
CPNE5	5.40430436585366	1.45688755518672	-1.89121939603091	7.38190379312165e-21	9.86290108325774e-20
RF00404	0.30173256097561	0.723616795228216	1.26195550250368	8.37906894861142e-05	0.000132926308075032
AL596247.1	0.0486268821951219	0.308334322012448	2.66466949241795	0.00318738554411884	0.00429417561595647
CHGB	3.7033482195122	1.75482317057884	-1.07750454918644	7.7490959431184e-23	1.97265416854505e-21
AC241377.3	0.102414672926829	0.218137640311203	1.09081630812702	0.00127693833788126	0.00179118173948402
LINC02432	0.0214761316585366	0.62862049566805	4.87138325128733	0.0108681405038887	0.0138083311401411
IGHV3-6	1.09151514926829	0.172149048091286	-2.66460204523148	8.6728494748983e-20	8.74373747867746e-19
EFNA3	3.27129113658537	12.5013457960581	1.93415134595645	6.0951358899652e-18	4.33243972822425e-17
LSM8	2.85802785365854	6.14531806639004	1.10446770617575	2.02403213466094e-21	3.09123445176794e-20
TTC26	0.582268334146341	2.15646205620332	1.88891026445485	9.96068169025324e-24	3.85835841360555e-22
VSIG1	0.0871103177560976	0.360395228738589	2.04866439783291	0.00626114077094087	0.00817279011020361
SNORA33	2.04862556829268	9.1973676379668	2.16656468513385	4.42269441806466e-18	3.2272399488901e-17
STAP1	1.36306090073171	0.271419185912863	-2.32825541250408	2.45117326846472e-19	2.24579837897056e-18
AC067942.1	0.0576175126829268	0.417101743340249	2.85582005561863	1.28742075420958e-08	2.97181946179779e-08
TAS2R15P	0.112576734634146	0.377641873112033	1.74611003272687	0.000616207043528702	0.000892916956581714
MTCO3P43	0.0309556617073171	0.272474567634855	3.13784637346441	2.17020640217677e-08	4.90831967098555e-08
SERPIND1	0.0461598785365854	0.730816534060166	3.98479794115319	7.1349944496237e-10	1.8714627762542e-09
SKA3	1.99767240243902	9.97454004771784	2.31993030090597	1.38598869249861e-24	1.00486795279154e-22
PLCG2	2.69518483658537	0.76036000846473	-1.82562965704104	1.49885705533056e-21	2.39182230930781e-20
SMPDL3A	45.9744472682927	8.29707353962656	-2.47015775141993	4.57572723254452e-24	2.19235529473511e-22
ZNRF2P1	0.555122756097561	1.32451912653527	1.25458993720288	1.41343669004833e-07	2.94441712305091e-07
HSPA8P5	0.0635489207317073	0.221634269435685	1.80224144151157	7.19295173158449e-06	1.26717569795464e-05
SNORD69	0.452040390243902	2.51928844170124	2.4784927207731	7.14312092490125e-14	2.88867148663708e-13
CPNE8-AS1	0.57977963902439	0.224846397697095	-1.36656489851598	5.49204177396878e-17	3.33575280250019e-16
RCN1	8.96441817073171	23.1749318029046	1.3702832392884	1.84406198514943e-21	2.8526540193781e-20
GAPDHP70	0.0613348109756098	0.386271850767635	2.65483852368507	2.0676293333943e-08	4.68404225710467e-08
AC022034.1	1.47671532926829	0.310914810885892	-2.24780049202819	2.9677525624167e-17	1.88868598813223e-16
RPS2P48	0.155695455121951	0.626526101804979	2.00864778357002	3.87267631649455e-08	8.51811448984657e-08
SNORA74A	0.0117570609756098	10.3748402008506	9.78534593905056	4.49879329328005e-10	1.20736577097066e-09
AC009093.3	1.09943336341463	0.321396727840249	-1.77433301915522	2.72439513967972e-11	8.29931882331797e-11
AC020916.1	6.09269597560976	15.6766975829876	1.36346901959346	3.78546778695095e-12	1.2664146367872e-11
TMEM54	314.857574390244	148.875104858921	-1.08059684980922	4.92219568723753e-17	3.0089133229047e-16
LINC01132	0.0734386387804878	0.270238629439834	1.87962269331764	4.3857301296529e-19	3.83537439782046e-18
UPK3A	0.702441493414634	2.19626110614108	1.6445996088293	0.000689674177529191	0.000994274817552884
RPL24P4	6.10137943902439	14.3676337564315	1.2356151216802	3.23547009590082e-06	5.89614786612373e-06
KANK4	0.491060512195122	0.22291607473444	-1.13940016055609	8.35816286101302e-15	3.78934385697105e-14
PRSS36	1.55703640731707	0.742376020145228	-1.06858066342265	1.06739479150425e-16	6.22582153283884e-16
AP003068.4	0.0548478997560976	0.21892606966805	1.99693547764882	1.16378998653008e-08	2.69916670825717e-08
AC132192.2	0.420747068292683	1.07558087883817	1.3540908888062	1.89238588303996e-13	7.32294259231556e-13
PTGES	5.2945743902439	10.662628426556	1.00997649677936	0.000841622824660759	0.00120125542903255
UNC5C	1.19799534634146	0.267571278879668	-2.16262713352058	9.02827501940508e-24	3.56914090427633e-22
EPHB4	10.8505133658537	27.1210916037344	1.32165194512496	2.66398251649458e-22	5.48586238900433e-21
AC106820.1	0.215260452439024	1.17282369591286	2.44583095968617	7.71672188364221e-07	1.49577660966927e-06
TMEM200B	2.72885819756098	0.915717435684647	-1.57532303081531	2.78778135992771e-12	9.47155495460497e-12
AL022322.1	0.709278334146341	1.60669696948133	1.17967407134464	3.21355511152959e-08	7.13533275832867e-08
ENC1	7.0313767804878	32.1854490497925	2.19452948806452	4.22245740775765e-26	1.98076511970227e-23
PADI3	0.036812835804878	1.11173224426141	4.91645666382812	1.68682798943115e-07	3.48596602785207e-07
AP005431.1	0.15334515902439	0.418563688547718	1.44866453692591	0.00016579628267421	0.000255259839322348
RPL30P4	0.161868417073171	1.5441374203112	3.25390772374921	2.32006096193446e-09	5.76653703255456e-09
RPL34P6	0.074519707804878	0.272208465456432	1.86901801162187	0.000394246773306916	0.000583249653926679
FLNA	269.388872195122	69.8068555850622	-1.94824962521367	1.27926042285498e-07	2.67943208375806e-07
AC112484.4	0.101595544634146	0.53292309653527	2.3910902242815	7.49570187662914e-12	2.42001210142288e-11
NTN1	4.93345056097561	0.787206859190871	-2.64778235493357	4.19022493152401e-24	2.06427670793258e-22
AC005165.2	0.111279105853659	0.821741127593361	2.88450124175056	0.000605983137613142	0.000878764738694339
AC011676.1	0.0850985446341463	0.614208680518672	2.85152253776383	1.2007576700842e-16	6.93005620766829e-16
RNASEL	4.63976248780488	2.10723166576763	-1.13870202430737	2.41266803566456e-21	3.61298448707897e-20
AC026333.4	0.23122114097561	0.513197654522822	1.15024126472641	7.57771335230663e-07	1.47011218347136e-06
AC046185.2	1.81522517804878	0.806016342987552	-1.17126752853236	1.93421297737723e-20	2.27987938247538e-19
LIME1	0.555411468292683	1.93315381134855	1.79932755837001	1.70464491395039e-17	1.12935664592168e-16
AC004678.1	0.0775329429268293	0.298520488008299	1.94494861807804	1.2594610152451e-08	2.91007289296208e-08
LDHAP4	1.73815120731707	6.36218806707469	1.87196942649903	2.0018408318271e-09	5.00668678754154e-09
CCNA2	8.17504292682927	20.0905070103734	1.29721576155961	3.59159782935021e-18	2.6715202901783e-17
ATL1	2.71426082926829	1.25107205746888	-1.11739447826644	2.31505996475579e-21	3.47765810030125e-20
DDX31	1.81313081707317	4.34259879875519	1.26007565312661	2.9881927376462e-25	3.98574407727777e-23
AL359740.1	0.0132433453658537	0.41767062253112	4.97902616441247	3.25192547562877e-07	6.52661069291294e-07
TMEM236	18.9535975365854	1.83290162002075	-3.37027045163866	4.74033644943458e-25	4.92827031059442e-23
FLNC	46.9614472951219	4.71970116763486	-3.31470944926914	7.77135790882244e-12	2.5047995219293e-11
EEF1AKMT1	3.11475814634146	7.32533975726141	1.23377552914415	2.23298078854292e-18	1.72644909015192e-17
HIST1H2BE	0.131186457073171	2.10323751323651	4.00292108182228	0.000963798960348382	0.00136710737727379
AC018629.1	0.45454608902439	4.21214899392116	3.21205797884743	1.13723301224871e-16	6.5931375571317e-16
AC008753.1	0.355154037560976	1.02551249599585	1.52982827956718	0.00981114186019794	0.0125283443147669
CHODL	0.983417048780488	0.15638687173444	-2.65268395903821	4.47734522198103e-22	8.51715185642788e-21
TAZ	3.38779309756098	7.52822615622407	1.15196420111677	5.32352870394551e-21	7.32147150958519e-20
IGKV2-29	11.9799752973171	3.0028828383195	-1.99620484095798	1.24030219398474e-08	2.86769181639057e-08
RPL31P63	0.382183401219512	0.903069740373444	1.24057228409737	7.28137604029458e-05	0.000116290172786517
ADCY3	3.9910503902439	9.13756719294606	1.19504161578006	1.64488291335207e-18	1.30054055202606e-17
CFAP73	0.10162338804878	0.305940705726141	1.5900196032904	8.66615861204274e-10	2.25705443151928e-09
RN7SL838P	0.0321921863414634	0.387307205352697	3.5886958748043	6.81055627290168e-05	0.000109060858202417
WDR62	0.476755585853659	1.93612921327801	2.02185349139735	6.50177859964983e-24	2.7821530564604e-22
CD276	7.95080258536585	17.1287345103734	1.10724616328579	1.97422348668787e-20	2.32134368725423e-19
RNA5SP383	0.545948351219512	1.61190366410788	1.56192914505117	0.0142941275054285	0.017924100754588
IGKV1-16	134.339159292683	27.7406555868672	-2.27580611755842	1.00207530975545e-17	6.87662752195757e-17
LAMC2	14.8841998292683	30.7504857302905	1.0468275344886	1.21756463654809e-11	3.84059585650935e-11
AL161742.1	0.0435667968292683	0.319358824170124	2.87387736332212	0.000188675791425615	0.00028861687744111
CHPF	15.6577817073171	54.5390494605809	1.80040972085864	3.82184276573106e-23	1.1092003785195e-21
TRAV14DV4	0.611599426097561	0.249957747095436	-1.29090281087102	1.22661976928092e-06	2.32991059092381e-06
IGHV3-66	28.8010134146341	5.84962619072614	-2.299703236277	8.53951261480605e-17	5.04519236987296e-16
AC127496.7	1.05948935853659	0.525980097904564	-1.01028898061674	4.72900439821222e-14	1.95773241764386e-13
AC119396.1	0.817644263414634	0.225953807738589	-1.85544542982615	1.7874394128298e-16	1.00768994831863e-15
PLA2G3	0.0460244463170732	0.866507643512448	4.23474020464147	2.74666045206531e-07	5.55256600016107e-07
RPSAP15	0.285893650731707	0.678519823153527	1.24691238477784	6.32165262751161e-06	1.11996137875793e-05
AP002360.3	0.445722586341463	1.40741233558091	1.65882708862693	5.09147837215217e-11	1.50867634121159e-10
ACBD3-AS1	0.328296092439024	0.781160330622407	1.25062110897176	3.90948538426745e-05	6.40731058871223e-05
AC005256.1	0.00566245682926829	0.830151633568465	7.19580292357525	4.82927323801811e-17	2.95775666949448e-16
CYP2T3P	0.216124437560976	0.507593759688797	1.231812123503	0.000144101161869801	0.000223077562082386
RPIA	18.5503314390244	37.4152089813278	1.01217986953239	9.04982039154324e-21	1.17482567015352e-19
ANKRD20A5P	0.149276226097561	0.338822883082988	1.18254689475854	0.000165100523920277	0.000254243550585082
GNG8	1.91558586097561	0.37782101026971	-2.34201085615066	3.1504539424076e-22	6.31833732729407e-21
BX640514.2	0.0560955029268293	0.296258224253112	2.40089818201114	7.85303665186355e-07	1.5208183972609e-06
AP006296.1	0.169175713414634	0.454840275975104	1.42683753770507	0.0420006165634219	0.0499942906903553
VIPR1	14.6044595365854	5.24875361825726	-1.47636218701382	6.63366277938321e-18	4.68747932991135e-17
KIF20A	2.32496108292683	7.44692698443983	1.67943864486671	5.27725098980674e-23	1.43411348326955e-21
NANOGNBP3	0.0755126819512195	0.222784259626556	1.56085644274682	1.2471818900322e-06	2.36732914969262e-06
TP73	0.161710317268293	0.841009916790456	2.3787110851268	2.91642893137057e-15	1.3990848703726e-14
METTL1	3.37456695121951	9.66904776970954	1.51867143973405	1.06346405264409e-23	4.06209440227652e-22
SKAP1	1.85468089512195	5.09547743037344	1.45804634171152	2.43541781026093e-08	5.47591367917417e-08
SLC7A5P1	0.300228517560976	0.985356830995851	1.71458524823871	5.82990615258421e-13	2.13759517003054e-12
CFAP45	0.0829625429268293	0.401381267946058	2.2744412684508	1.93940666685268e-22	4.17265624750734e-21
BRAT1	5.9595682195122	13.6470625502075	1.19531073898905	1.12790739170984e-22	2.67867549034872e-21
XDH	19.6877364390244	4.32301649871369	-2.18718700221173	1.02241524184924e-20	1.31571761832883e-19
ERICD	0.13443446902439	0.303194713692946	1.17334150698991	3.58857041979077e-12	1.20368721151257e-11
AC008610.1	0.795847056097561	1.84452727172199	1.21268801075458	3.48754880371936e-10	9.4936712729242e-10
ESPL1	1.49966119268293	3.65056092365145	1.283481556876	3.08771727630956e-19	2.77086931479381e-18
C2orf72	13.7984770487805	6.67155354273859	-1.04841439150302	3.64869181361202e-15	1.72750901466061e-14
BTF3P5	0.128026405121951	0.297241176390041	1.2151925910628	9.40263768802624e-06	1.63620032515214e-05
BTF3P10	0.110667830731707	0.360712724937759	1.70461440228612	7.33620682059619e-05	0.000117078280292478
AL132780.2	0.124940764146341	0.270470946120332	1.11422936999161	3.09225478661931e-09	7.60126550861269e-09
AC093458.2	0.190299964878049	0.474754010912863	1.31890489354759	4.87133090281745e-05	7.90948032078354e-05
VSNL1	1.20459810243902	8.96220700294606	2.8953021578529	1.47285243875601e-20	1.79327718034342e-19
SPINK5	3.25416511219512	1.10576389988174	-1.55724407578971	1.41613291005963e-09	3.59420893011568e-09
IGHV3-62	2.56299429756098	0.8586164556639	-1.57774454087881	1.63935634355339e-12	5.72463711899151e-12
SLC25A14	1.44740692439024	3.04432040435685	1.07264962698752	1.5950919553765e-21	2.51406905157085e-20
HS3ST3A1	0.201157863902439	0.41948531523029	1.06029216903278	0.000226456676687862	0.000343429799447777
TIGD3	0.269025134390244	0.538873642365145	1.00220605598325	5.60406344230146e-13	2.05753851454918e-12
DZIP1	1.12326234390244	0.498006432012448	-1.17345863551857	1.85819668601863e-11	5.75738315247153e-11
AC007637.1	1.1259700195122	0.5065883693361	-1.15228255421771	2.08096213061893e-18	1.61934084307742e-17
CDK4	14.9014685609756	38.3989996970954	1.36561421154599	2.20299694135635e-23	7.27253955915456e-22
LIFR	2.41794006585366	0.277233475292531	-3.12460510939938	5.0706746413627e-25	5.10067392065453e-23
PLXNA3	2.34065661707317	6.02553186037344	1.36417528915489	1.39766944530623e-18	1.11842661610448e-17
AC118754.1	0.0414837109756098	0.33862644659751	3.02907778850228	1.55217276687263e-09	3.92703389121989e-09
TTLL4	2.08675319512195	5.17291839004149	1.30971845132692	9.07550033514959e-25	7.45160632218928e-23
RNU6-403P	0.00462007317073171	0.687208929045643	7.21668927099772	1.18332037612069e-09	3.02691178090891e-09
SNORD15B	0.336454864390244	11.3232065929461	5.07272577984619	2.39081784869685e-13	9.16496075957952e-13
MIR6867	0.315857326829268	0.636449478423237	1.01077295876061	0.0227579842377308	0.0279071452105899
AC008764.8	0.193737138536585	0.387475476804979	1.00000446699188	5.03919470568505e-09	1.2126509003047e-08
AC011472.4	0.873037871219512	0.373792907780083	-1.22380504126445	3.35256599393085e-10	9.14695405302377e-10
HSF4	0.669072207317073	2.84734620041494	2.08938409449157	1.17586295331562e-18	9.56066649261659e-18
SNORA79B	0.196668380243902	11.4738686489834	5.86644307317792	0.000679982225535396	0.000981260214752258
IGLV3-10	120.508585731707	31.5374299653734	-1.93399893354279	8.56796762257014e-15	3.87880211904901e-14
ATP5MDP1	0.297489848780488	1.43203330176349	2.267152697274	0.0254067084467728	0.0309772235935935
AL136307.1	0.0480996558536585	0.369137918568465	2.94006146478715	3.34837110985898e-08	7.41496705091293e-08
ADAM33	2.29626173902439	0.571762124568465	-2.00580013743623	4.46494005950202e-18	3.25435862531154e-17
ONECUT2	0.0529301001219512	0.364997147927386	2.78572490280445	1.35362131704272e-14	5.98690754243595e-14
C4orf19	18.5726635609756	6.24597993485477	-1.57218089146606	2.42225415954745e-22	5.03666332980359e-21
LINC00390	0.543589687560976	0.205703934647303	-1.40194869740596	4.85582621886164e-12	1.60410916683268e-11
AC245517.5	0.739478819756098	0.19381292873444	-1.93184401383261	4.388857561403e-18	3.20376596987978e-17
GPM6A	2.33018380487805	0.128821868006224	-4.17699433676904	1.35718479065518e-21	2.19676422770497e-20
LENG8-AS1	0.987168731707317	2.4551600120332	1.31444845011553	2.53326912370276e-16	1.39660544257392e-15
B3GNT8	33.2694419756098	12.9367779114108	-1.36271932992621	4.95372272244746e-18	3.58342901605358e-17
AC006329.1	1.00451093658537	8.6019994869917	3.0981787737832	5.43076521177794e-19	4.66434027777781e-18
WNT2	0.0713314042195122	3.27967249921162	5.52287057297538	3.6789428835567e-26	1.96343137838264e-23
MIIP	5.4478503902439	11.1498637904564	1.03326709644727	1.464792956287e-19	1.40294451989741e-18
LINC02257	0.00298193317073171	0.287046274502075	6.58889159596487	7.88121771071917e-16	4.06702054471501e-15
ZNF724	0.207834235853659	0.603692381203319	1.53838026972726	1.54873606932196e-14	6.80134082283036e-14
AC008760.1	0.628679604878049	1.29065966742739	1.03771176195925	5.96224921196144e-10	1.57829559257943e-09
MT2A	206.749423170732	43.101451560166	-2.26207494231767	9.99211316997794e-22	1.68254575227683e-20
BIRC6-AS2	0.0355663631707317	0.364884212510373	3.35885336636484	0.00158081882624578	0.00219579757870591
ADAMTS8	1.54180236829268	0.422353540612033	-1.8680947988182	1.17384074918074e-09	3.00426299640463e-09
FAM72D	0.0883658336585366	0.342699205746888	1.95538227868166	1.12349184438968e-14	5.02342304078634e-14
RAMACL	0.100777049756098	0.459396499522822	2.18857273660966	0.00533747761334438	0.00700662458220727
PA2G4P4	0.100745684634146	0.374195773029046	1.89307521845708	8.76738744191402e-16	4.48960912616487e-15
XKRX	0.373657528780488	2.39386063043568	2.67955066523088	1.154896269729e-20	1.45216112763765e-19
AC027601.1	0.162748644878049	0.373697550788382	1.19922557745277	7.84164259549772e-11	2.28344163666714e-10
IGKV2D-28	2.30076664390244	0.349128687323651	-2.72028385438418	1.03895056162177e-20	1.33342399067729e-19
DEFB1	23.7744250731707	6.92814926724066	-1.77886853499403	3.15149683940882e-15	1.5037607084622e-14
ZDHHC8P1	0.496703346829268	2.3134536453112	2.21959181897893	1.7895531530144e-06	3.34366000902538e-06
GNG2	5.04000626829268	1.33953358450207	-1.91169477543871	2.18453334067411e-24	1.35391738949586e-22
LIPG	1.23590959756098	3.29972758340249	1.41677370534623	6.4415339360882e-16	3.36490460886521e-15
AC018641.1	0.0258267043902439	0.320233920518672	3.63219066665637	1.46533346530027e-08	3.36080361332387e-08
NUP205	5.93783434146341	11.9539466784232	1.00947826311101	4.56537246079781e-21	6.36997103045086e-20
PRKAA2	0.940061014634146	0.298872340524896	-1.65322501054361	8.30590377029248e-16	4.27373672037037e-15
NSG2	1.4509935097561	0.0963981366390042	-3.91189199641479	3.69761126733857e-25	4.3318417853278e-23
LSM7	23.0215510243902	59.085513159751	1.35981941255847	9.02500140259575e-20	9.04524527637309e-19
AL031229.1	0.150417989268293	1.11357823657676	2.8881538991594	8.08604890642454e-08	1.72619175154594e-07
TGM3	0.43502670195122	0.898195701365145	1.04592586126258	0.0236160948895777	0.0288930228676424
KIR2DL4	0.868475999268293	0.210543926236515	-2.04436472265533	5.45257908433718e-18	3.91188954247088e-17
AL031719.2	0.355297780487805	0.895632635518672	1.33387842249035	5.7385089129626e-13	2.10610240658563e-12
RNU2-6P	0.141496439512195	1.44578201147303	3.35301238963885	5.25595321529741e-06	9.38587500004732e-06
IGKV1D-42	4.83134465853658	1.11685624338174	-2.11298127476536	1.48357261714969e-15	7.39976134301583e-15
SP140	1.02223727073171	0.50250453	-1.02452159088187	2.3008418008281e-11	7.0526601019959e-11
CCSAP	0.9683902	2.16821323195021	1.16284626024885	8.15579187867749e-18	5.68567595664117e-17
ZFP69B	0.42276376097561	1.15760939441909	1.45322491473444	3.66031076600303e-18	2.71947218666729e-17
NEDD4L	9.00657853658537	4.04495317489627	-1.15485615015885	4.75460696889182e-22	8.92092418880064e-21
MORN5	4.67734439804878	0.214400739875519	-4.44730787038842	7.76456449107382e-13	2.80678414989654e-12
AC008267.2	0.20691748	0.470927463775934	1.18644933436607	3.12158205242772e-10	8.53736028089591e-10
AL138752.1	0.0701702263414634	0.281522695124481	2.00432030964138	0.000276190644961365	0.000415475325841114
KRT17	0.334711204878049	13.5998875122199	5.34453406057738	7.08036201089266e-22	1.25032164811839e-20
AC020656.2	0.034940910804878	0.581288423626556	4.05626505695265	1.14747700804235e-16	6.64505113454666e-16
ITGA2	4.54288565853659	12.8754460145228	1.50294150986148	7.70944079415465e-18	5.39801333739407e-17
CYTL1	1.15145454390244	0.503199247489627	-1.19425578897412	6.10024016626862e-12	1.99183204722699e-11
AC010976.1	0.112377215121951	0.285003215120332	1.34262864072346	3.15640756564374e-07	6.34418799105492e-07
TMEM61	3.51981663414634	1.18568875740664	-1.56977492021916	3.9486436820068e-17	2.46636186808832e-16
ADAM32	0.153686178536585	0.344538829323651	1.16467915804685	0.00429844634306518	0.0057007005998006
TSTA3	22.2140058780488	55.2413638921162	1.31427936047343	1.78563778112954e-17	1.17814075167726e-16
SHH	1.29274192121951	6.14598122794606	2.24920907146278	4.72711153039263e-20	5.05690388827581e-19
EIF2S2	24.9377187804878	63.3657576141079	1.34537393096668	8.00534881879689e-24	3.25172868616373e-22
RTEL1-TNFRSF6B	0.181018143658537	0.786340595394191	2.11902002891733	1.70905713357736e-18	1.34629416594595e-17
[truncated: 4,476 more rows]
