# Supplementary material for: A Prognostic Model Based on Six Metabolism-Related Genes in Colorectal Cancer
Source: Biomed Res Int. 2020 Aug 31;2020:5974350. doi: 10.1155/2020/5974350 (PMC7482003; doi:10.1155/2020/5974350)
Supplement: Supplementary materials — Table S1: the 6475 DEGs. Table S2: the 289 differentially expressed MRGs. Table S3: the 72 differentially expressed TFs. [file 5974350.f1.zip › 5974350.f2.xls]

gene	conMean	treatMean	logFC	pValue	fdr
GBA3	9.87156307073171	0.335978748804979	-4.87683665196244	2.50749737823256e-24	7.20257005540594e-23
POLA1	2.57451412195122	5.89854202307054	1.19605821546188	6.63384018348848e-20	3.49746131192779e-19
NIT2	2.86495858536585	6.10088092495851	1.09050328874892	8.19575900787273e-22	6.56448774380575e-21
SPHK1	0.86240182195122	3.08765300989627	1.84007850069363	4.43843850732383e-11	9.70398760262664e-11
DGAT2	1.18316026097561	4.83103558952282	2.02968697863368	3.50157105320351e-20	1.93166138233015e-19
PCK1	51.1253006341463	7.44057407973029	-2.78055157930661	7.04168047530044e-20	3.68913197228004e-19
PLCB4	7.97849765853659	26.1524485287967	1.71275700603763	6.3460978352274e-07	1.01076472213086e-06
AOC2	0.109273117073171	0.2200457406639	1.009864927632	1.3442019061174e-05	1.98180564211645e-05
HMGCS2	369.579077073171	83.8838755119087	-2.13941766206045	1.21932444833812e-17	4.83665364507454e-17
TYRP1	0.679552175853659	0.280319317649378	-1.27751315676436	1.82206741268809e-10	3.78499290466129e-10
PNPLA3	0.0401791486341463	0.496834638085062	3.62824685831522	9.55126630379441e-10	1.88535659503809e-09
PIK3CG	1.78387177804878	0.51884836739834	-1.78162704030522	2.72464554411515e-20	1.56526188844684e-19
HGD	6.55896340243902	3.25520795618257	-1.01071811348222	2.22290518798307e-13	5.78650006746843e-13
SMPD3	13.0011906585366	5.65091350379668	-1.20208774063755	4.53267659699865e-17	1.70077459698193e-16
GNMT	0.0915431765853659	0.240313950082988	1.39239613847135	2.67864887794606e-10	5.48234524650877e-10
PDE7A	1.79366914390244	3.66298102056017	1.03010442727971	2.60665047549909e-15	7.98286708121596e-15
PDE6A	1.48976638317073	0.160595181039419	-3.21358560522123	1.15598582963014e-21	9.08430373662176e-21
ENPP2	6.72154719512195	2.56221012502075	-1.39140456216254	5.22324760633573e-20	2.82530211433615e-19
PLA2G5	1.64647245121951	0.334289180618257	-2.30020980544535	5.51355153722994e-12	1.27577456403126e-11
AHCY	42.0973514634146	148.564390816722	1.81928698510315	1.21209448848717e-23	1.90504662058455e-22
SORD	3.42694636585366	9.5531685896473	1.47905571198048	1.86324965887905e-21	1.37352828835951e-20
CYP26B1	1.30498339756098	0.531853164966805	-1.29493154863836	1.61743457431677e-15	5.08423773738064e-15
SMPD1	32.3789585365854	10.5031354623029	-1.62423650773826	1.07286336738866e-24	3.88563123928154e-23
PDE9A	22.7007516341463	4.05435547323651	-2.48519557625669	3.61912249334439e-25	1.77337002173875e-23
AKR1B10	77.3139817073171	9.35373187452282	-3.04711535982914	2.94459855521095e-24	7.91242127900233e-23
ACAT1	23.1232826829268	10.4224906531535	-1.14964614536827	4.60713311160006e-22	4.08238483493964e-21
NAT1	8.03905809756098	3.27245458109959	-1.29665330790625	7.01850086282678e-18	2.85190791157791e-17
PAPSS2	80.1960658536585	20.9629938211618	-1.93568669522628	1.87239243739701e-23	2.59950483391952e-22
NEU4	10.1465747317073	2.29428688430083	-2.14487507984074	7.45755885893369e-21	4.7785742534552e-20
HK2	58.8504552926829	26.4130978531743	-1.15580005908879	3.08759424171538e-13	7.98747206008979e-13
POLD1	5.03683736585366	10.8595667476971	1.10837649289298	2.4098662466445e-18	1.05653609655519e-17
PLPP2	10.5587856097561	22.8653222277386	1.11471733379435	1.22257665845606e-16	4.37084273173347e-16
CA7	57.6467168292683	1.29043728674274	-5.48130650847454	3.595359765136e-26	6.35234115866735e-24
ACSM5	0.324802753902439	0.0510337541763485	-2.6700401855846	2.5279112953108e-23	3.3424604904665e-22
ENPP6	0.563818846341463	0.0567380299253112	-3.31284373966849	4.11019964818421e-26	6.35234115866735e-24
EHHADH	9.37984048780488	4.26256107454357	-1.1378428832766	1.09011244282866e-17	4.36569069652055e-17
DHRS9	41.5098129756098	4.37779804742116	-3.24517512374933	6.22283939480723e-24	1.2341964799701e-22
FMO3	0.165155196073171	0.351319052323651	1.08895945716786	2.04239050769403e-05	2.97432044214882e-05
PDE8A	10.5502522926829	5.15924277875519	-1.0320462569508	1.15293343437123e-17	4.59518445373796e-17
ASPA	1.17596490487805	0.0820326799149378	-3.84150243481245	3.34925093696773e-26	6.35234115866735e-24
FMO2	0.53093465	0.158969910058091	-1.73978058111803	6.99944384283326e-15	2.03864920317486e-14
GSTM2	1.14586391463415	0.443488004854772	-1.36946872738602	1.08929425733571e-19	5.49928555370089e-19
ADA	1.99602609512195	4.7351041960166	1.24626559063604	5.4742342552783e-11	1.17526730274403e-10
MAT1A	0.125025345609756	1.17373596398963	3.23081540741933	5.58771320168648e-09	1.04128973087357e-08
AADAT	1.21583496097561	2.92677942975104	1.26736661556325	2.01792053401636e-12	4.83025231274606e-12
ACP6	1.14565665365854	2.36728150325726	1.04705653119313	2.0663228580874e-21	1.4967364702494e-20
FMO4	4.1517532195122	1.4146066759751	-1.55331971739019	3.39564482581949e-22	3.10832103286553e-21
PRPS1	8.87938270731707	18.0407674596058	1.02272942323394	2.99916991576215e-18	1.3080149423193e-17
CES2	150.914309512195	40.718213938444	-1.88998342133213	5.98860881391139e-22	5.1427949917404e-21
RDH5	2.92431568292683	0.648409813962656	-2.17312122818488	7.83368564869255e-26	7.25051127262322e-24
SULT2B1	1.16662645609756	10.4994411617635	3.16989794036491	4.65578102424089e-22	4.08238483493964e-21
MTHFD2	7.05858636585366	20.7285600119087	1.55416871089971	3.25545983082024e-22	3.01310893230362e-21
PRIM1	2.83267017073171	5.77371428798755	1.02733709006447	5.79355724792399e-16	1.90752299902003e-15
TDO2	0.320178066341463	1.23818326522822	1.95127848049887	5.13276839262309e-07	8.25404646921821e-07
PAH	0.0113935558292683	0.693080979641079	5.92673395186741	3.42463458040122e-16	1.15029056672347e-15
CYP2S1	26.6680113658537	75.1372247458714	1.49441758275483	2.46615687347434e-16	8.45394516709516e-16
ECI2	14.7843705121951	5.7619061176556	-1.3594547587378	2.72086039050726e-22	2.6051456382673e-21
AOC1	193.372262195122	59.3038496272614	-1.70518320236712	2.70258044544248e-21	1.89180631180974e-20
ACSL4	4.99138153658537	10.0878677232158	1.01511017217778	7.89798219020192e-11	1.66980181838533e-10
BST1	3.33912570731707	1.57018857155602	-1.0885325774787	5.9972410713114e-15	1.75904993394451e-14
PIPOX	0.702531309756098	2.17809501141079	1.6324324591526	0.0166851635502114	0.0198553446247516
GPD1L	29.4942670731707	12.1065869601867	-1.28464235529268	6.50177859964983e-24	1.25738931365473e-22
LRAT	0.21360713897561	0.0216509130020747	-3.3024600955499	1.53978386550747e-16	5.45804238284137e-16
MTHFD1L	1.9055378902439	11.4389587159129	2.58568552961293	3.39454752313992e-26	6.35234115866735e-24
PLCG1	4.60082475609756	10.7594202440249	1.22563593160897	8.87355153504394e-18	3.58818855761728e-17
CYP2C18	4.72020243902439	1.11072408463071	-2.08734825406938	2.22281583966368e-13	5.78650006746843e-13
AOC3	29.8395590243902	4.91722244620332	-2.60131068863587	2.82771425724288e-19	1.35372757257662e-18
PGP	5.87341302439024	12.1239298720332	1.04558641403434	2.72176027701282e-15	8.27454857938569e-15
ETNK1	21.4615000243902	10.4325402775311	-1.04066042445206	2.15338069236289e-05	3.12502807794127e-05
ALAS2	0.204585355219512	0.0810318758008299	-1.33614143380713	4.05515420896181e-05	5.80402655681304e-05
G6PC	1.23152590385366	0.0186152943547718	-6.04781473448693	8.42030831185638e-15	2.41866097371599e-14
UGT2A3	38.4584614390244	4.92186809709336	-2.96602314755784	3.90491015807141e-23	4.7141886401065e-22
PLA2G10	7.49720469268293	2.98397501574689	-1.32911733567973	1.11107934863619e-15	3.50579203565889e-15
CDO1	0.76756603902439	0.224447940653527	-1.773910021521	6.85552425110241e-16	2.22204346348961e-15
UGT1A10	15.7063227560976	1.28519184652282	-3.61128981073075	3.45927991955709e-25	1.77337002173875e-23
GSTM5	1.36662384146341	0.183407788896266	-2.89748938750708	3.0220762004764e-25	1.77337002173875e-23
TH	0.0414604938292683	0.47170457559751	3.50807438989964	1.05043741833653e-15	3.33974950181042e-15
SUCLG2	93.3275429268293	39.560913601639	-1.23822717023806	2.77893989389517e-22	2.63051924047122e-21
ADCY9	6.26271151219512	2.4754211046473	-1.339113454452	9.61153651582582e-23	1.03979349580297e-21
ENPP1	2.56685728536585	1.23968049460581	-1.05003474600674	7.48457422657956e-12	1.72704995311379e-11
CHAT	0.229045578804878	0.0086804951473029	-4.72171356669545	3.92932267758739e-33	3.2731257904303e-30
PLCG2	2.69518483658537	0.76036000746888	-1.82562965893055	1.49885705533056e-21	1.12481795233365e-20
PTGES	5.2945743902439	10.662628436971	1.00997649818854	0.000841622824660759	0.00110929084326331
TAZ	3.38779309756098	7.5282261673444	1.15196420324785	5.32352870394551e-21	3.46445266436454e-20
ADCY3	3.9910503902439	9.13756719730291	1.19504161646795	1.64488291335207e-18	7.28823120650146e-18
PLA2G3	0.0460244463170732	0.866507645400415	4.23474020778485	2.74666045206531e-07	4.48621207170667e-07
XDH	19.6877364390244	4.32301650278008	-2.18718700085468	1.02241524184924e-20	6.3557604213464e-20
LIPG	1.23590959756098	3.29972758423237	1.41677370570906	6.4415339360882e-16	2.10423441912215e-15
TSTA3	22.2140058780488	55.2413639010788	1.3142793607075	1.78563778112954e-17	6.98326888113102e-17
BUD23	7.37742070731707	14.958835406473	1.01980944640621	1.47172041800561e-22	1.51351001012182e-21
ISYNA1	3.11547134146341	6.2873404759751	1.01299944502174	0.00750732206917309	0.00918296517418676
LDHB	64.0839936585366	137.531309574876	1.1017241284005	5.20443190732532e-11	1.12313258518186e-10
UGP2	59.2345002439024	15.3852736901037	-1.9448875885441	3.960078867916e-25	1.79576586693087e-23
CAD	4.68603226829268	14.1456177453112	1.59391638740261	4.00971932787289e-24	9.54313200033748e-23
TRMT11	3.05288943902439	6.66030323126556	1.12541251901032	5.26932347459288e-21	3.45617831050068e-20
DTYMK	9.15751419512195	21.3930925724689	1.22411711531847	1.78471449654959e-20	1.06954473066605e-19
CKB	555.373346097561	235.150684734253	-1.23987240671484	2.31826340810877e-12	5.51746691129887e-12
GART	6.88649865853659	14.7746359849793	1.10128002910787	3.2530473474934e-21	2.22113806595246e-20
MTAP	1.50434858780488	3.15679503155602	1.06932168334194	5.14425659459151e-18	2.14258287164736e-17
POLR1A	3.56227653658537	7.21026842545643	1.01725345342242	2.75216268312145e-20	1.57024076372614e-19
UGT1A3	0.0396867848292683	0.0103751236182573	-1.93553016301429	0.00577955245978439	0.00713239585037096
ITPKA	16.8640920243902	6.95248563470954	-1.27835388086509	6.15274553820776e-15	1.79832878362353e-14
NANP	1.29464339756098	3.62048343348548	1.48362757921124	2.87497325890311e-21	1.99571060388858e-20
PYCR3	3.21644868292683	11.6453042109336	1.8562077512504	8.11062449657549e-22	6.55936913169649e-21
GNPDA1	8.81392887804878	19.0740333310166	1.11375278307415	5.10992401849045e-23	5.91189820472576e-22
GAD1	0.00993644302439024	0.474685220334025	5.57809782216926	4.65375782948965e-22	4.08238483493964e-21
ENTPD8	32.4318441463415	6.97935674946058	-2.21624507888115	8.95820735740065e-21	5.61066671331935e-20
TK1	24.7864604634146	51.3111568583195	1.04972028528012	6.06472468530802e-13	1.50354632823261e-12
ACOT12	0.0161072115853659	0.00656920363070539	-1.29391637049916	2.67317517689486e-09	5.08391534783885e-09
PSAT1	4.24251392682927	31.550122449834	2.89465430369316	3.08035173577329e-23	3.94758922446023e-22
GLS2	0.0468532782926829	0.301033953360996	2.68370431555642	8.3653097253705e-23	9.1688197384653e-22
ACACB	4.4006746097561	1.4266462073029	-1.62509709483888	6.86792333644834e-24	1.25738931365473e-22
MAOA	82.1651143902439	22.2581509557676	-1.88419223628699	3.28821428506408e-24	8.30024999835872e-23
ADCY2	0.274204643902439	0.0675918478153527	-2.02033184454565	6.00498893576019e-14	1.65087649620074e-13
PLCE1	7.71561190243902	2.07311614678423	-1.89597963120886	9.32904871752503e-24	1.52374462386242e-22
CYP26A1	0.0241340900731707	0.142155932728216	2.55832997059542	0.000134464617726306	0.000185752946212293
RDH16	0.0465530768780488	0.2197267126639	2.23876184255744	3.46249766531365e-16	1.158337572372e-15
PSPH	3.53270651219512	10.9185511335477	1.62793562259176	1.47442390798025e-23	2.23308202790463e-22
PDE5A	7.20247363414634	2.18392994178423	-1.72156589733551	4.51880921259534e-21	3.03561941459026e-20
POLD2	17.4406640487805	46.76510726	1.42297752511269	1.81242488187794e-23	2.59950483391952e-22
NME1-NME2	0.311756987804878	0.899415792904564	1.52856631924048	3.96192928054756e-12	9.21867902429083e-12
RDH12	0.0609369102439024	0.176097149946058	1.53098330365968	3.93147075102257e-08	6.9237106460926e-08
GMPS	4.79433195121951	9.94711045686722	1.05294769487041	5.5088191582773e-23	6.28609090252738e-22
PDE2A	2.79275385365854	0.469974218983402	-2.57103490043353	8.54818358171763e-24	1.453191208892e-22
PTGIS	4.75732355853659	1.68352943308091	-1.49866120628919	3.92199859084439e-13	9.93016664490388e-13
AMPD2	4.01534129268293	9.08437193995851	1.17786415731874	1.5356233684633e-22	1.55996861698772e-21
UGT1A1	0.827618222926829	0.116864837759336	-2.82412449384095	5.03072733442107e-18	2.10582707013706e-17
PIK3C2G	0.0465557632926829	0.00786408057676348	-2.56560976587794	5.76662409880847e-26	6.86228267758208e-24
QPRT	10.9878504146341	27.2830424482158	1.31209535916516	4.55077540413056e-08	7.98062297187528e-08
PNPT1	4.52057731707317	10.5363454839419	1.2207956228323	1.27815582429017e-20	7.77156059586651e-20
CTPS1	3.61170748780488	9.13087219209544	1.33807162111258	1.80282572962735e-20	1.07268130912827e-19
GPX2	212.702271219512	482.91703821583	1.18293992701198	3.11236342185916e-13	8.02662145637362e-13
CA5A	0.00269609358536585	0.0143701500082988	2.41413264143287	2.67487515979043e-08	4.76104916261844e-08
HDC	0.76144174097561	0.288980698491701	-1.39776052231303	3.33956103701819e-14	9.27284781278717e-14
MGLL	41.6785143902439	16.0071393621577	-1.38058834770995	1.93432415181692e-23	2.64146232534999e-22
AHCYL2	74.3175470731707	12.1463967420539	-2.61317448654879	4.52568188632919e-24	1.01889000305736e-22
ACADL	0.0557689198780488	0.0154703659917012	-1.84995400151277	1.07017996779039e-15	3.38958141889504e-15
PPAT	1.60391580731707	5.38120898541494	1.74633192270384	1.24138929523209e-22	1.29259660366041e-21
PAICS	11.532197804878	30.9608322089834	1.42477676295761	2.72086039050726e-22	2.6051456382673e-21
UGT1A6	0.0872080619268293	0.303693878508299	1.80008441285568	8.93012414985861e-05	0.000125021738098021
UGT1A9	0.0802880302439024	0.0186495181908714	-2.1060465602859	8.3147084284872e-20	4.30195783908686e-19
PDE10A	0.128850157317073	0.304622197246888	1.24132677350241	0.0034644784189115	0.00432670243321331
ODC1	37.7956870731707	88.0032508005187	1.21933520166048	8.64053543824096e-19	3.93309618582225e-18
ADCY5	3.69444982195122	0.558505075082988	-2.72571723848015	1.87239243739701e-23	2.59950483391952e-22
GSTM1	4.65667476487805	2.05354245414523	-1.18118535049461	0.000186199004916729	0.000255104886670453
CYP3A4	10.7504587043902	0.263350891126556	-5.35126806703661	8.71144372058449e-11	1.83712218208782e-10
POLR3K	6.75134580487805	14.4025489643983	1.09307714158216	2.08709592434701e-19	1.01078540987271e-18
AMPD1	2.1688128104878	0.13991318019917	-3.95430176007098	2.01344030084769e-24	6.2118361874301e-23
PDE7B	0.952753165853659	0.225934696929461	-2.07619665359738	6.86792333644834e-24	1.25738931365473e-22
G6PC2	0.0247409364634146	0.0112837785228216	-1.1326498542598	2.87199562579577e-08	5.10100715626413e-08
PLPP3	16.5546104390244	6.2890376743361	-1.39632187866033	5.39562611761424e-24	1.12363913899317e-22
UGT1A8	6.51380181707317	0.336327193477178	-4.27556248959899	1.79967574128072e-25	1.28699046255291e-23
UGDH	58.6632878048781	17.6806141815975	-1.73028953839684	3.66061676900194e-23	4.53284364598067e-22
PDE1C	0.35304712195122	0.130050458620332	-1.44078926900277	2.72464554411515e-20	1.56526188844684e-19
POLR1D	10.9040113658537	27.3786184390664	1.32819067709453	4.63882090524119e-23	5.52019687723702e-22
ACAA2	67.9274426829268	23.6467164764108	-1.52235467248416	2.95262841980878e-20	1.66185099574373e-19
RETSAT	95.1197131707317	27.846285138278	-1.77225948849058	6.26560433879141e-23	7.05303839758547e-22
URAD	18.9734621621951	8.2897146	-1.19458861871694	1.02652827005664e-09	2.01674068150279e-09
CYP2C9	0.66802390597561	0.281194388248963	-1.24833192899803	0.000850556818423213	0.00111871568807973
ACP4	0.0302796243902439	0.110589392842324	1.86879380208241	2.69730810694432e-09	5.11812677240232e-09
PLCD1	18.6112477560976	4.29364460603734	-2.11590009505575	3.92237670402456e-24	9.54313200033748e-23
DAO	1.03171464482927	0.0241339681307054	-5.4178350457809	1.14482373046609e-24	3.9518445113159e-23
EPHX2	26.4720275121951	10.3400745896058	-1.3562221033696	8.17290053375122e-20	4.25501634038423e-19
CPT1A	49.0994619512195	23.4221985556017	-1.0678307124078	8.84783563002392e-20	4.54953523445057e-19
AKR1C4	0.0131130882926829	0.835717999313278	5.99393680528702	2.11323801549716e-21	1.51752350595615e-20
CA2	634.972300853659	24.4383807598548	-4.69947305590544	3.25213862077781e-24	8.30024999835872e-23
PDE4D	2.43827487804878	1.03729544965768	-1.23303390578428	4.34328040223264e-19	2.02120255589932e-18
MAOB	13.7686081219512	2.85557015595436	-2.26953198938275	5.19300944716698e-18	2.15212779576622e-17
ACOX1	33.7958113414634	12.88354192361	-1.39131517822876	5.90989280531447e-17	2.19774138697632e-16
ENTPD3	1.30846626585366	0.302078102103734	-2.1148832193185	1.15428787616829e-20	7.07001324153078e-20
PKM	75.1992965853659	151.861831171929	1.01396823751147	4.95372272244746e-18	2.08406617565593e-17
ALDH3B2	0.0669279691707317	0.850134891595436	3.66701062935637	3.49208222334885e-14	9.6641345250817e-14
PAFAH1B3	11.682043	38.9057661821162	1.73569139108698	7.74687840580198e-24	1.37301057702831e-22
CPT2	25.3809229756098	10.0713441211618	-1.33348829543059	3.70028052733116e-23	4.53284364598067e-22
SRM	17.5341591707317	53.2481674721577	1.60256362649125	1.45291677646763e-21	1.10025424981594e-20
PDE3A	9.33756146341463	2.8470637563278	-1.71357103356561	8.17389519038482e-21	5.15822325272012e-20
DNMT1	5.72529558536585	12.1907876461826	1.09036925776868	4.92834488254855e-19	2.2807284928683e-18
SI	20.7592969609756	2.26091890506846	-3.19877643453018	2.02553196791262e-19	9.86706508345738e-19
CA9	0.628172087804878	27.1172633000207	5.43190793773058	6.24936340509797e-20	3.31574504232268e-19
CA14	0.578762224390244	0.158599183796681	-1.8675854142573	1.15409530422126e-12	2.81924160825897e-12
SULT1A1	9.35759290243903	2.31459486348548	-2.01537777372981	3.16751806455595e-20	1.7590283651834e-19
PTGS1	18.7867309512195	2.77549440817427	-2.75889735595965	9.12745020444631e-24	1.52063320406076e-22
PHGDH	3.55790695121951	12.8144671553112	1.84867280458349	4.97441932274569e-09	9.33263805370982e-09
ENTPD5	30.6539891219512	5.84058846929461	-2.39188918912999	1.55678510616828e-23	2.31571784542532e-22
CYP2C8	0.251461335853659	0.084129085626556	-1.57966002217702	1.414745113235e-07	2.40998502929398e-07
PLA2G2D	2.33497845853659	0.824441114153527	-1.50192088262221	5.83691840944589e-11	1.24351740027326e-10
UGT2B11	0.0409775516341463	0.0188329598298755	-1.12157403247008	3.9559089844665e-12	9.21867902429083e-12
POLE2	1.32167735853659	3.11330825929461	1.23607839393522	7.88933824501787e-16	2.52762259926919e-15
TAT	0.425093810731707	0.0307030661950207	-3.79132660961298	2.7117725290146e-23	3.52954143229557e-22
SULT1A2	8.47624089512195	0.681767600560166	-3.63607264429609	2.7302806635431e-25	1.74947984056262e-23
POLR3G	0.461124292682927	1.5385216740249	1.73831719178641	5.39262351414796e-18	2.21283516615037e-17
GUCY1A1	4.83198348780488	2.32532381143154	-1.05518389283684	0.000302400639928551	0.000409593061886964
PLA2G2A	296.516077804878	139.067244085166	-1.09232768590238	0.000489917879465699	0.000655058737712564
TREH	2.81819569268293	0.641992824107884	-2.13414271763526	1.52645052378071e-08	2.74037346187356e-08
GPT	30.2983037804878	4.09809553060166	-2.88621150767289	2.66590486732203e-24	7.4023291815975e-23
GPX3	46.7801246341463	9.49105558798755	-2.30125524867358	2.47402205574032e-22	2.42454161462551e-21
AANAT	0.0371796968048781	0.112344313529046	1.59534019181061	2.28354553719693e-06	3.49026317887164e-06
SCLY	0.17308636902439	0.517554141244813	1.58021767716374	4.42721201651487e-24	1.01889000305736e-22
TPO	0.32596057804878	0.0908484532510373	-1.84316363719394	2.47513295883659e-17	9.50131684198562e-17
CKMT1B	10.0454443170732	4.88117963670124	-1.04123962515493	8.21778731547081e-15	2.368656343871e-14
UCKL1	9.17103875609756	24.6869841758714	1.42859354919849	4.28039956650204e-22	3.87562265097413e-21
LDHD	34.7371514146341	4.60332822838174	-2.91573023316408	4.09598457043056e-25	1.79576586693087e-23
NOS1	0.419006543365854	0.047384030426971	-3.1444999510118	1.40306767035917e-12	3.39754467851508e-12
BAAT	0.0126995456585366	0.42088084809751	5.05056307340674	4.05216429037628e-15	1.21419167405879e-14
MGAM	3.41945530585366	0.0941671500788382	-5.18239885458434	4.78313747398748e-13	1.19650255730678e-12
RRM2	8.23716559268293	25.5055792357884	1.63059296815459	1.25629192820176e-21	9.6008364788263e-21
HMOX1	34.2327563170732	11.5479309858091	-1.56774306772903	9.11489453015142e-20	4.65810254209579e-19
PRDX6	190.363959268293	79.5685386587759	-1.25849035761311	7.61788699522783e-22	6.28287115547008e-21
MIOX	0.022462264804878	0.266414519419087	3.5680974075659	8.16065421936545e-12	1.87267905364502e-11
ENOPH1	13.8180530731707	30.4281644739004	1.13885295024714	5.89078122046805e-24	1.19683433089022e-22
PLCD4	1.27951620487805	0.528407393817427	-1.27587586004712	5.48945492412062e-07	8.81062803813579e-07
AKR1C2	1.5114715804878	0.500493138205394	-1.59453165801902	2.95262841980878e-20	1.66185099574373e-19
HAGHL	0.214277810243902	2.59993813022822	3.60092292926562	4.8342951997456e-24	1.05972839510213e-22
ASNS	4.98099321951219	15.258850528444	1.61514093371183	2.24936802251662e-22	2.23062328899565e-21
AGXT2	0.074297400902439	0.0087949400373444	-3.07856609603317	0.00146765259577746	0.0018924993998183
FADS2	1.37061414146341	5.35623139676349	1.9663958111178	2.67409090514614e-07	4.37626271903091e-07
ACADM	18.5564225365854	8.15187160321577	-1.18671536887481	2.72464554411515e-20	1.56526188844684e-19
AOX1	1.96380865853659	0.568076295103734	-1.78949776110972	1.03762628957436e-18	4.67212269846185e-18
CYP4F3	1.4167061902439	3.97311328896266	1.48772934116695	4.60220019248012e-11	1.0009485013932e-10
OTC	4.66710130487805	2.02331259657676	-1.20580755324238	1.12969552789358e-13	3.01614222671587e-13
GGT6	68.3872673658537	21.7738373362656	-1.65113205808886	7.94295647672496e-22	6.48674778932538e-21
POLA2	2.84362704878049	5.86689993217842	1.04486612205288	4.23505569407056e-20	2.30575254454953e-19
ME1	3.98184336585366	9.53697698315353	1.26009556461039	3.84186193286558e-10	7.84380144626723e-10
ADH1B	20.4316933414634	0.984352583435685	-4.37548980232403	1.85400786922388e-25	1.28699046255291e-23
IMPDH1	8.85862936585366	30.0888687044606	1.76407446157536	1.03569305574471e-22	1.10606707107095e-21
GGCT	17.0161880487805	41.3799333021992	1.28202343784036	1.3536875031607e-19	6.75222568941834e-19
CKMT2	0.546319034146341	7.54903556095436	3.7884767488582	2.85354005267509e-05	4.10535209650838e-05
PGM1	44.2983958536585	17.2121154826763	-1.36383003141048	1.19896014440287e-23	1.90504662058455e-22
GSTA2	2.33238682682927	0.0868297039834025	-4.747474603957	6.35391059171135e-08	1.10728190855556e-07
P4HA3	0.196027023414634	0.671170576369295	1.77562691888127	5.12976478743181e-11	1.10989456309888e-10
CA1	264.753878670732	2.97862232432158	-6.47386280171817	6.46669077396865e-25	2.56512067367423e-23
GMPR	2.50920882195122	5.25176587744813	1.06557006260062	0.0172314534054235	0.020447009525239
ANPEP	353.249491853659	22.2328574373651	-3.98992220011924	1.16454456323021e-22	1.22793116603894e-21
PYGM	2.82529182195122	0.215258824130705	-3.71425560543122	2.92953847676943e-22	2.74191634960555e-21
LPCAT3	9.8960913902439	4.61201147450207	-1.10146272127884	1.38065719575014e-19	6.84575859559444e-19
PNLIPRP2	9.12277304829268	2.18604593975104	-2.06114870734116	3.69245033470139e-08	6.51654900170817e-08
FMO5	10.8982923658537	2.90884842709544	-1.90558207114187	5.16254542415847e-21	3.41301614152699e-20
PLA2G2C	0.130311449341463	0.0152241988692946	-3.09752562915937	3.81486706597786e-11	8.40683668243269e-11
GPT2	3.97751519512195	14.2153816490871	1.83751348531346	8.18841922153588e-23	9.09460428205252e-22
POLR1B	2.96473270731707	7.63857822518672	1.36540209228426	4.74033644943458e-25	1.9743501311895e-23
UROC1	0.003465058	0.0262387728340249	2.92074884158413	2.79477263443908e-06	4.24052022675365e-06
PAFAH2	16.595820097561	7.96912329178423	-1.05832700060921	1.23044200094391e-21	9.49035358135442e-21
ACSL6	0.0840149214634146	2.06517046953527	4.61947148323864	1.28720544812333e-12	3.1260703740138e-12
COMT	12.8892720243902	30.0239820696058	1.21994454999987	1.95441054860327e-20	1.15462694112519e-19
ADH1A	0.118514258292683	0.0247212599585062	-2.26123645879931	1.83828737812526e-23	2.59950483391952e-22
CA4	179.329003682927	7.07666556386307	-4.66339528979764	8.10805076749222e-25	3.07000285878228e-23
ADK	5.83648170731707	12.5161764692324	1.10062304035285	4.68091105736321e-18	1.97928878719977e-17
PYCR1	13.3052515121951	48.0616287663278	1.85288975875196	7.91825685115849e-24	1.3741474910448e-22
DNMT3B	0.457710763414634	1.68955775246888	1.8841375420367	3.64260921935516e-21	2.46690526806736e-20
HPGDS	2.98583041463415	0.339742533356846	-3.13561847762814	6.67348238153578e-26	6.94876352977413e-24
PTGDS	18.1278211463415	6.94940198804979	-1.38324479126885	9.1192529051996e-14	2.4663433993608e-13
TPH1	2.28740732195122	0.155073079153527	-3.88269313155504	2.20876036954136e-24	6.57106209938555e-23
PLCD3	42.8681263658537	15.2991758732988	-1.48645142197147	4.25881181750979e-18	1.81927704819777e-17
UGT2B17	260.443675467805	16.4452530195643	-3.98522829342209	9.0795508034786e-13	2.23105186409961e-12
GPAT3	11.5306735609756	2.13647797186722	-2.43217044274969	3.45972065417897e-25	1.77337002173875e-23
POLR1C	5.87894175609756	15.9709215042324	1.44181916703529	1.18602776450057e-24	3.9518445113159e-23
GSTA1	24.9979993878049	1.28277597226141	-4.28447149826842	1.25807457754327e-17	4.94328359949785e-17
PLA2G4B	0.0469655716585366	0.118961630029046	1.34082084594484	1.42544655432168e-09	2.76138832499991e-09
LPCAT1	4.69636753658537	10.8622972652075	1.20971202777122	1.89434864957708e-14	5.33105549019496e-14
CYP2F1	0.0230403583658537	0.0852380648506224	1.88733468377264	1.71138516421899e-07	2.89165079471485e-07
CEL	0.238947604146341	17.9953770367012	6.23478821730471	1.2539188277556e-17	4.94328359949785e-17
UGT1A4	0.0421876181219512	0.00699856963692946	-2.59168763625543	1.394359216301e-14	3.96416801084892e-14
ACADS	85.9630119512195	20.3981419912033	-2.07527828526196	6.9435664379493e-24	1.25738931365473e-22
NME1	6.95329919512195	25.3521206169917	1.8663368546768	2.1325511853122e-23	2.86518570542752e-22
AK5	0.222274532682927	0.0947118143091286	-1.23072635650823	3.02888725403404e-16	1.0256353994351e-15
CA12	73.7507872195122	15.4610263961826	-2.25402235160138	7.2299898266056e-22	6.08341568238633e-21
DPYD	4.38656865853659	1.34924381093361	-1.70094178019165	6.39911295843702e-21	4.13214038323879e-20
MIF	22.1828453170732	57.260591816722	1.36809815449942	6.96447540636142e-17	2.57840356155514e-16
SHMT2	13.8916761707317	40.6167089123444	1.54785266026538	1.6373791217056e-24	5.24591080146448e-23
PLA2G4E	0.0387846388292683	0.142230395989627	1.87467254343145	9.23120259642637e-14	2.48854102356737e-13
ALDH4A1	2.25019626829268	9.20510563589212	2.03238343499018	3.71847922005471e-20	2.0378244673063e-19
UGT1A5	0.0643802713414634	0.00537673826556017	-3.58181550787856	7.36749757223387e-16	2.37873080529877e-15
UGT2B15	16.3537727109756	1.7295627558029	-3.2411442278458	3.3441177587179e-13	8.54493893561967e-13
PNMT	0.0986814373170732	0.592039873900415	2.58484371059604	0.0333297807979307	0.0385463046269713
LIPC	0.578120685365854	0.287921723190871	-1.00569405159776	2.14956979214252e-21	1.53042020243993e-20
PDE1B	0.560249975609756	0.250628424709544	-1.16052063553469	3.16722945917804e-16	1.06813851801429e-15
ATIC	17.4735353658537	40.5546123180913	1.21469446920496	5.27842190847883e-24	1.12363913899317e-22
PLPP1	41.0522346341463	11.7081054974066	-1.80995310518108	4.57551584057672e-26	6.35234115866735e-24
ADH1C	226.760499512195	14.058755356805	-4.01162857109889	1.23550232644002e-25	1.02917343792454e-23
GSTP1	145.386455121951	361.758195809004	1.31513283474841	2.96936669261628e-19	1.41341854568535e-18
PLD1	4.98937392682927	2.32276957508299	-1.10301275359595	1.90544191406536e-17	7.4169771701703e-17
NAT2	12.2107406341463	4.12773648952282	-1.564727930026	8.64053543824096e-19	3.93309618582225e-18
NPR1	2.67620664390244	0.815442846099585	-1.71453385034249	3.52415866680469e-18	1.52104879246026e-17
ADH6	4.68390690487805	1.98639148041494	-1.23756242284218	1.84731181484193e-14	5.21630759919772e-14
CP	2.09120243902439	0.424407831352697	-2.30080954607049	7.38268804491229e-22	6.14977914141194e-21
DGKH	0.958672548780488	2.16472556302905	1.17507410928288	8.40443720679596e-08	1.46156496727788e-07
GALK1	4.28132595121951	11.4916746251867	1.42445946827424	1.87338358598392e-19	9.17957957132121e-19
GLA	8.25840292682927	18.5003744791494	1.16361975932516	8.09105655451632e-21	5.1449237480245e-20
PDE1A	1.3360383097561	0.497118363112033	-1.42630007519727	1.64979320271866e-13	4.36278646941157e-13
