# Supplementary material for: A Prognostic Model Based on Six Metabolism-Related Genes in Colorectal Cancer
Source: Biomed Res Int. 2020 Aug 31;2020:5974350. doi: 10.1155/2020/5974350 (PMC7482003; doi:10.1155/2020/5974350)
Supplement: Supplementary materials — Table S1: the 6475 DEGs. Table S2: the 289 differentially expressed MRGs. Table S3: the 72 differentially expressed TFs. [file 5974350.f1.zip › 5974350.f3.xls]

ID	conMean	treatMean	logFC	pValue	fdr
ARID3A	1.56298078536585	8.37384381141079	2.42158996668556	2.87497325890311e-21	4.23595561528416e-20
BATF	2.48870106585366	5.65675840481328	1.18458260686076	0.000125568639733221	0.000195728563621156
BHLHE40	20.1316790243902	51.4343610352697	1.353264981548	2.91554548926683e-17	1.85792290166778e-16
BRCA1	1.29788095365854	3.61300568236515	1.47704146358341	8.17389519038482e-21	1.07712653150112e-19
CBFB	6.1570803902439	17.5726753319502	1.5130155391193	2.66398251649458e-22	5.48586238900433e-21
CBX2	0.240199959512195	3.24637936906639	3.75652378884638	2.85635667137922e-25	3.94814249836036e-23
CBX3	22.2597717073171	56.2432410726141	1.33724093683567	8.01227836536904e-20	8.14928026648149e-19
CBX7	7.94898436585366	2.47372684771784	-1.68408433564257	3.9473578139081e-23	1.13533810896132e-21
CBX8	1.19348683414634	4.30383121348548	1.85043884823772	2.66933583657173e-25	3.79895921689279e-23
CDK2	5.07171965853659	11.4415520414938	1.17373585912634	5.75044305359822e-23	1.53876410012232e-21
CEBPB	11.6793369512195	36.0145298153527	1.62462069626795	4.38191945067276e-21	6.14524221939969e-20
CENPA	2.07109282195122	6.59244898340249	1.6704222881198	1.11595039352236e-22	2.66014328917433e-21
CHD7	1.7446362804878	4.2920029439834	1.2987247690833	7.85547802113224e-18	5.49225979694373e-17
DNMT1	5.72529558536585	12.190787653527	1.09036925863784	4.92834488254855e-19	4.25948224149372e-18
E2F1	3.7635766097561	15.7529116784232	2.06544226902625	1.76967144304648e-24	1.20806815605531e-22
E2F3	2.96001143902439	6.3670402033195	1.10502012265181	5.54528133802219e-20	5.82830909996829e-19
E2F7	0.354224221219512	1.46796786190871	2.05108561424601	4.10410286453931e-22	7.92483701873304e-21
EBF1	1.23478947560976	0.48697171733195	-1.34235520165266	1.41264831210181e-16	8.07053583717279e-16
ELF5	0.00345697282926829	0.807578922709544	7.86795018301246	9.32994356620227e-11	2.6939616131266e-10
EPAS1	41.7606470731707	19.179851026971	-1.12255255161031	1.29607748683194e-21	2.10672899784281e-20
EZH2	3.26142853902439	9.02175010788382	1.46790330755669	1.73541715643623e-23	5.98171746697591e-22
FLI1	2.33482453658537	0.979309762821577	-1.25347696254862	8.67410796562704e-20	8.74373747867746e-19
FOSL1	1.77945019463415	9.79800129585062	2.46105592887655	5.22400350953542e-19	4.50084212684771e-18
FOXA2	6.46859999268293	19.2088259490249	1.57024393681728	1.10676718716211e-16	6.42620669898628e-16
FOXM1	5.11776107317073	14.7167123049793	1.5238707104588	5.89684367775148e-21	8.03518138869781e-20
FOXP2	1.2895826804878	0.327145997879668	-1.97889774644809	1.69161004651673e-16	9.54785658746355e-16
FOXP3	0.58746297804878	1.63032907943983	1.47259335871597	1.19955679999908e-11	3.78752420680071e-11
H2AFX	24.3547743658537	56.9918958672199	1.22655216810217	3.16722945917804e-16	1.72385211329144e-15
HOXA9	5.20074570731707	11.8189446752282	1.18431081807779	9.68981761610456e-09	2.26457202114362e-08
HOXC11	0.0342428013902439	0.525995206460581	3.94117701390043	3.4107569435956e-06	6.19970417760665e-06
IKZF1	2.49341095609756	0.887595469211618	-1.49014647451817	8.46743166469714e-18	5.88584531743221e-17
IRF4	4.42873673414634	0.851286784495851	-2.37917809979174	1.26332969133397e-19	1.22587643230301e-18
KAT2B	6.14723807317073	2.08725440288382	-1.55833190689945	4.57572723254452e-24	2.19235529473511e-22
KLF4	112.296474146341	20.2169953153527	-2.47367212864462	1.99925690823798e-24	1.30209230433818e-22
LEF1	0.655095426829268	3.11828251224066	2.25097465777753	1.63240816255547e-19	1.55187818046404e-18
LMO2	4.0794903902439	1.80195019481328	-1.17882980586746	1.27815817379457e-20	1.5884380978729e-19
MAF	8.57599253658537	2.67618486970954	-1.68012587008446	4.63362543380843e-20	4.96796012610275e-19
MEF2C	2.96242017073171	1.07286691342324	-1.46530515345629	3.49588338199951e-21	5.00494839182985e-20
MEIS1	2.35309239756098	0.713194755497925	-1.7221899719653	4.06395820884763e-16	2.18041968909772e-15
MITF	1.80127297560976	0.880899003879668	-1.03196830535702	9.15094657996252e-09	2.14176070947521e-08
MXI1	24.9997273170732	9.16671845435685	-1.44743509037503	3.87941478264509e-24	1.94608867412429e-22
MYBL2	9.75009495121951	48.9973715746888	2.32921618535015	5.33422326300248e-23	1.44550679198966e-21
MYC	26.4240449756098	113.047633010373	2.09700754985809	1.21209448848717e-23	4.54843191548906e-22
MYH11	292.747012780488	15.5380316618257	-4.23577878774623	2.25059695960526e-20	2.60486261354794e-19
NCAPG	1.96248710731707	5.29594942427386	1.43220616847498	1.5235893886268e-18	1.20961664973912e-17
NFE2	0.155823753902439	0.598606352203319	1.94169241250329	9.76499271170186e-05	0.000153698795246493
NR3C1	4.97682536585366	1.53890240394191	-1.69332402459461	8.18841922153588e-23	2.06733375168684e-21
NR5A2	6.84978576585366	1.57163151491701	-2.12379586436067	6.29144256694998e-24	2.71634800087213e-22
OGT	9.30370612195122	20.4987800311203	1.13966061947413	7.54955445433653e-16	3.90443040999106e-15
PAX5	1.13865051585366	0.337920262541494	-1.75257024515015	1.72243109316682e-10	4.85164471382702e-10
PBX1	4.66840909756098	2.04719279917012	-1.18928401351745	6.71515301561325e-17	4.01800793799369e-16
PDX1	0.283758203414634	8.6464119910166	4.92936757428124	6.1356682085239e-25	5.75046796538389e-23
POLR3G	0.461124292682927	1.53852167288382	1.7383171907164	5.39262351414796e-18	3.87321404027382e-17
PRKDC	7.73164768292683	20.2965139564315	1.39238415429722	2.01052556202456e-18	1.56897756389837e-17
RUNX1	1.93296644146341	5.37805301452282	1.47626738583579	3.32482120680261e-22	6.61281468388184e-21
RUNX1T1	0.604948878048781	0.25830368773029	-1.22774499025321	9.34584944726834e-13	3.35316163268658e-12
SALL4	0.0334889272195122	1.13218136780913	5.07927711480429	3.16149568667324e-25	3.99617214658243e-23
SCML2	0.489770619512195	1.08577315382158	1.14854458136157	4.74820979323522e-06	8.51001443632727e-06
SNAPC4	2.67422856097561	5.46309345165975	1.03059532701847	1.41113663718249e-18	1.12685653408924e-17
SOX4	8.71352797560976	30.8171227427386	1.82240330253166	1.93432415181692e-23	6.49723250504519e-22
SOX9	17.766139902439	70.5722347717842	1.98997043860015	1.01468741111781e-24	7.98983165156003e-23
SPDEF	26.1420603170732	10.2172832955394	-1.35536120309052	2.41140874213335e-15	1.17084650398302e-14
SPIB	13.6759327073171	0.558078313537344	-4.61502783332925	5.88689564887399e-26	2.25264158740736e-23
TCF21	3.87935802439024	0.883423067510373	-2.13464151882948	7.50535484625749e-25	6.5844923589564e-23
TCF7	1.44970716585366	6.41841001452282	2.1464544414425	5.00130198677255e-23	1.37664778039915e-21
TCF7L1	3.33930446341463	1.29632375145228	-1.36512156783084	5.0481023604803e-18	3.6475814461041e-17
TEAD4	2.70953065853659	14.8810923946058	2.45736555948979	2.05826602819932e-25	3.3231483361171e-23
TFAP2A	0.0826230402439024	0.773779059255187	3.22730563322185	1.29776512259755e-14	5.75443371808602e-14
TFAP2C	0.718190368292683	1.47250403661826	1.03583337881446	0.00424050223272022	0.00562773844009488
TP73	0.161710317268293	0.841009916790456	2.3787110851268	2.91642893137057e-15	1.3990848703726e-14
TRIM28	55.2721814634146	117.516647892116	1.08823969080755	1.1522031389943e-22	2.71623054104264e-21
TTF2	1.90459720243902	3.83432628630705	1.00948719126465	5.49525200186572e-18	3.93809312614122e-17
